# Supplementary material for: Integrated Analysis of Gene Expression, CpG Island Methylation, and Gene Copy Number in Breast Cancer Cells by Deep Sequencing
Source: PLoS One. 2011 Feb 25;6(2):e17490. doi: 10.1371/journal.pone.0017490 (PMC3045451; doi:10.1371/journal.pone.0017490)
Supplement: Table S4 — 149 genes (with highlight) whose gene expression was inversely correlated with CpG island methylation. Both gene expression and methylation were differentially regulated between ER+ and ER− cell lines. (XLSX) [file pone.0017490.s004.xlsx]

## Sheet: CpG_sig
geneSymbol	Transcript	chrom	strand	TranscriptStart	TranscriptEnd	CpGisland.location	MeanMethylationDifferencebetweenER+andER-Celllines	Differential_Methylation_P_Value	Differential_Methylation_q_value	CpGIslandDistanceToGeneStart	GeneExpression_log2FC	GeneExpression_PValue	Gene_Expression_qvalue
GATA3	NM_002051	chr10	+	8136672	8157170	chr10.8140390-8140774	-84.2165	2.54e-06	0.00695872	3718	4.20519	0.00900635	0.122378
MALL	NM_005434	chr2	-	110198743	110231432	chr2.110230234-110230876	42.3963	9.65e-06	0.0132051	556	-4.32328	0.0129815	0.13857
GHR	NM_000163	chr5	+	42459782	42757683	chr5.42460095-42460804	-85.2583	2.73e-05	0.0326665	313	7.49714	0.0038818	0.0843751
KCNH1	NM_172362	chr1	-	208918279	209374080	chr1.209373290-209374298	-26.2353	5.39e-05	0.0528678	-218	4.50749	0.0323149	0.182068
AMPH	NM_001635	chr7	-	38389829	38637545	chr7.38636964-38637533	-47.5928	5.57e-05	0.0528678	12	5.07664	6.33e-05	0.0131592
CNTNAP2	NM_014141	chr7	+	145444385	147749019	chr7.145443963-145445017	-69.5435	5.73e-05	0.0528678	-422	6.65892	0.0126783	0.137446
C6orf97	NM_025059	chr6	+	151856867	151984020	chr6.151856673-151857220	-86.1891	6.07e-05	0.0528678	-194	8.62367	4.1e-07	0.000831026
ZNF703	NM_025069	chr8	+	37672458	37675554	chr8.37671102-37675080	-46.005	7.83e-05	0.0652511	-1356	1.75235	0.00901036	0.122378
ASTN2	NM_198186	chr9	-	118227327	119217138	chr9.119215074-119217317	-64.7977	0.00012762	0.0788651	-179	2.77352	0.000400392	0.033401
NEXN	NM_144573	chr1	+	78126787	78182166	chr1.78126969-78127261	76.2177	0.000143929	0.0810959	182	-3.69148	0.00943733	0.123809
UPP1	NM_181597	chr7	+	48094879	48114855	chr7.48095252-48096486	5.42925	0.000189252	0.0954082	373	-4.35814	4.14e-05	0.0101583
MSI1	NM_002442	chr12	-	119263515	119291341	chr12.119290634-119291409	-31.9111	0.000283894	0.126478	-68	4.54455	0.00125104	0.0514867
ACOT4	NM_152331	chr14	+	73128162	73132223	chr14.73128153-73128869	-2.88059	0.000356605	0.148511	-9	2.38085	0.0257475	0.169302
SPATA2L	NM_152339	chr16	-	88290265	88295600	chr16.88294754-88296383	-1.79158	0.000419112	0.163856	-783	1.21213	0.0290826	0.177152
CA8	NM_004056	chr8	-	61263976	61356508	chr8.61355866-61356749	-38.6835	0.000434098	0.166321	-241	7.19251	0.00098352	0.0477096
ATP2A3	NM_174954	chr17	-	3773917	3814485	chr17.3813808-3814844	-37.2232	0.00048937	0.169043	-359	4.5503	0.0074053	0.112201
CPNE8	NM_153634	chr12	-	37332268	37585687	chr12.37585515-37585896	76.9906	0.000707374	0.19996	-209	-6.29797	0.00121013	0.0514867
CHST11	NM_018413	chr12	+	103374907	103676013	chr12.103374383-103376525	15.7793	0.000709781	0.19996	-524	-2.9381	0.0054229	0.0988012
ENTPD2	NM_001246	chr9	-	139062373	139068326	chr9.139067727-139068758	-19.413	0.00075549	0.203845	-432	4.53842	0.0130477	0.13857
SDC2	NM_002998	chr8	+	97575057	97693213	chr8.97574923-97576783	-12.4989	0.000845663	0.213163	-134	6.88811	0.00644417	0.105124
P2RX2	NM_170682	chr12	+	131705475	131709045	chr12.131705995-131706629	-52.3814	0.00139536	0.270009	520	4.56106	0.00404444	0.0851703
CAV2	NM_198212	chr7	+	115926679	115935831	chr7.115927010-115927588	47.2451	0.00147689	0.280128	331	-6.2261	0.0311636	0.179979
GRIK3	NM_000831	chr1	-	37033714	37272431	chr1.37270964-37273211	-66.3337	0.00169569	0.296956	-780	10.5674	1.14e-05	0.00729681
PALM	NM_002579	chr19	+	659952	699330	chr19.659530-659742	-19.4015	0.00174191	0.296956	-422	2.05266	0.00293547	0.0732292
NPEPL1	NM_024663	chr20	+	56701267	56724307	chr20.56700933-56701827	-15.767	0.00188103	0.296956	-334	1.95752	0.0202093	0.159385
IGFBP2	NM_000597	chr2	+	217206371	217237403	chr2.217206056-217207092	-40.2206	0.00194001	0.296956	-315	3.70181	0.0177349	0.149156
C6orf154	NM_001012974	chr6	-	43582684	43586402	chr6.43585199-43586531	-13.0454	0.00194262	0.296956	-129	2.46716	0.0118236	0.132838
PALM	NM_002579	chr19	+	659952	699330	chr19.660129-660990	-9.90592	0.00194696	0.296956	177	2.05266	0.00293547	0.0732292
CRIP2	NM_001312	chr14	+	105012175	105017545	chr14.105011370-105012945	-5.54585	0.00205514	0.302849	-805	5.16277	0.000819532	0.0446216
JAM2	NM_021219	chr21	+	25933459	26009106	chr21.25933495-25934269	-40.9756	0.00210956	0.305262	36	4.0078	0.0237422	0.166371
GFRA1	NM_005264	chr10	-	117806433	118023116	chr10.118020722-118024220	-56.3599	0.00213827	0.305262	-1104	9.17039	0.00128042	0.0519189
PAX9	NM_006194	chr14	+	36196532	36216762	chr14.36200932-36202536	-41.4097	0.00216588	0.305262	4400	3.89241	0.00916669	0.122378
MYRIP	NM_015460	chr3	+	39826306	40276815	chr3.39826029-39826824	-62.4678	0.00222092	0.305262	-277	6.99099	0.000148625	0.0188279
RAPGEFL1	NM_016339	chr17	+	35587767	35605432	chr17.35587131-35588321	-47.1944	0.00223086	0.305262	-636	3.08523	0.00309029	0.0759235
HS3ST1	NM_005114	chr4	-	11009085	11039635	chr4.11039333-11040354	18.7753	0.00229813	0.305732	-719	-4.4569	0.00218003	0.0642717
PRKCZ	NM_002744	chr1	+	1971768	2106694	chr1.1971111-1973072	-7.47681	0.00234507	0.307704	-657	0.96609	0.0319523	0.18146
KIFC2	NM_145754	chr8	+	145662545	145670307	chr8.145661413-145663313	-2.33848	0.00242335	0.315812	-1132	2.46658	0.00129632	0.0519189
RIN3	NM_024832	chr14	+	92049877	92225087	chr14.92049479-92050981	35.7692	0.00257999	0.324196	-398	-3.87505	0.0147546	0.143689
IGF2BP3	NM_006547	chr7	-	23316352	23476520	chr7.23474709-23476237	42.8533	0.00259836	0.324196	283	-7.03922	9.26e-05	0.0146237
ADAMTS13	NR_024514	chr9	+	135269279	135314328	chr9.135272501-135273304	-6.4171	0.00277201	0.3278	3222	2.37068	0.00203008	0.0618761
ADAMTS19	NM_133638	chr5	+	128824001	129102275	chr5.128823402-128825316	-47.7248	0.00290862	0.337701	-599	7.38647	0.000649586	0.041469
VPS37D	NM_001077621	chr7	+	72720109	72724376	chr7.72719779-72720641	-1.57	0.00344841	0.364981	-330	3.05322	0.00054824	0.0389903
AR	NM_000044	chrX	+	66680598	66860844	chrX.66682762-66683004	-48.366	0.00351117	0.366241	2164	8.77768	3.59e-05	0.00985985
NKD2	NM_033120	chr5	+	1062167	1091925	chr5.1061715-1063039	-55.7538	0.0036474	0.367793	-452	6.92575	2.21e-05	0.00928316
CHST1	NM_003654	chr11	-	45627002	45643748	chr11.45642736-45644071	-41.6506	0.00374377	0.367793	-323	3.76045	0.00155076	0.0568074
PPARG	NM_005037	chr3	+	12304348	12450855	chr3.12304427-12305333	21.7561	0.00378247	0.36812	79	-5.38563	0.00326466	0.0783091
SAMD11	NM_152486	chr1	+	850983	869824	chr1.848833-851495	-7.33423	0.00401567	0.380466	-2150	4.09726	0.011528	0.132142
ASCL2	NM_005170	chr11	-	2246303	2248758	chr11.2246680-2249508	-60.9655	0.00419631	0.382805	-750	6.05908	0.00325232	0.0782446
KIFC3	NM_005550	chr16	-	56349629	56393940	chr16.56393456-56394490	63.3929	0.00478981	0.411474	-550	-2.75932	0.0242608	0.167258
PGR	NM_000926	chr11	-	100405564	100505754	chr11.100503240-100504984	-52.9653	0.00498337	0.414252	770	12.0722	3.23e-05	0.00978914
PATZ1	NM_032050	chr22	-	30051789	30072249	chr22.30071045-30073718	-1.96868	0.00510588	0.414252	-1469	2.07722	0.00686057	0.108005
MSN	NM_002444	chrX	+	64804235	64878518	chrX.64804274-64804562	63.0746	0.00519372	0.414252	39	-8.23475	0.000822805	0.0446216
C17orf28	NM_030630	chr17	-	70458433	70480495	chr17.70479762-70480759	-5.87828	0.00526075	0.414252	-264	3.21163	0.00199555	0.0617545
CACNA2D2	NM_001005505	chr3	-	50375234	50515896	chr3.50515224-50516127	-10.5666	0.00546246	0.419118	-231	3.30467	0.0128825	0.13857
PLAC8	NM_016619	chr4	-	84230234	84254935	chr4.84249654-84250333	3.50142	0.00547077	0.419118	4602	-4.11463	0.04733	0.211693
HS6ST3	NM_153456	chr13	+	95541093	96289813	chr13.95540139-95542163	-10.7403	0.00549357	0.419118	-954	5.85053	0.000110209	0.0156759
LMX1B	NM_002316	chr9	+	128416568	128503132	chr9.128412558-128417927	-20.3469	0.00555032	0.419118	-4010	3.12709	0.00607482	0.101562
ACN9	NM_020186	chr7	+	96583840	96649011	chr7.96584703-96585126	60.6253	0.00562265	0.419118	863	-6.33882	0.000117374	0.0164072
CXCL12	NM_000609	chr10	-	44185610	44200548	chr10.44199720-44202397	-32.2669	0.00620176	0.427366	-1849	10.1689	8.84e-05	0.0146237
IGSF9B	NM_014987	chr11	-	133290394	133332090	chr11.133330547-133332667	-57.8426	0.00656491	0.441279	-577	7.07659	4.04e-05	0.0101583
C20orf134	NM_001024675	chr20	+	31717964	31719992	chr20.31718472-31719650	-63.8751	0.00676813	0.445	508	4.74231	0.000279155	0.0274622
ADCY1	NM_021116	chr7	+	45580649	45729239	chr7.45579911-45582029	-61.8593	0.00702112	0.449846	-738	8.86725	0.00105528	0.0488902
PCP4L1	NM_001102566	chr1	+	159495140	159521864	chr1.159495101-159495652	-48.6588	0.007466	0.461094	-39	4.6743	0.0161074	0.145304
PDZRN3	NM_015009	chr3	-	73514341	73756762	chr3.73755917-73757062	-60.5401	0.00787623	0.467723	-300	9.54736	2.38e-08	0.00019296
BTG2	NM_006763	chr1	+	201541286	201545352	chr1.201540946-201541961	-5.87252	0.00788089	0.467723	-340	3.06223	0.00868312	0.12034
PRKG1	NM_001098512	chr10	+	52420950	53725280	chr10.52420962-52421771	-48.0824	0.00839081	0.475816	12	4.82602	0.00607494	0.101562
FMNL2	NM_052905	chr2	+	152899996	153214594	chr2.152899738-152901220	13.8113	0.00839629	0.475816	-258	-2.65228	0.00485591	0.0946385
RND2	NM_005440	chr17	+	38430783	38437584	chr17.38430862-38431119	-32.9467	0.00850435	0.475816	79	4.81087	0.00491751	0.0951528
C3orf57	NM_001040100	chr3	-	162545273	162572565	chr3.162572317-162573340	-64.163	0.00884265	0.482716	-775	8.95101	0.00417982	0.0862294
KIF12	NM_138424	chr9	-	115893738	115901158	chr9.115900800-115901412	-50.4833	0.0089655	0.48381	-254	5.12028	0.00112623	0.0502313
NOVA1	NM_006489	chr14	-	25984928	26136800	chr14.26136153-26136418	-25.066	0.00915631	0.487881	382	7.05646	7.98e-05	0.0140649
IFT140	NM_014714	chr16	-	1500429	1602110	chr16.1600055-1605096	-3.12462	0.009195	0.487881	-2986	1.62352	0.00378127	0.0835196
TEC	NM_003215	chr4	-	47832556	47966571	chr4.47966783-47967055	0.647775	0.0094538	0.489868	-484	-1.80533	0.0014228	0.0551935
DNAJA4	NM_018602	chr15	+	76343541	76361593	chr15.76343460-76344597	-49.9762	0.00975858	0.497196	-81	7.39359	5.53e-05	0.0121175
GPR160	NM_014373	chr3	+	171238428	171285875	chr3.171238285-171239538	-8.40827	0.0107652	0.519405	-143	2.53245	0.0179524	0.150331
TMEM47	NM_031442	chrX	-	34555101	34585326	chrX.34584428-34585648	-46.66	0.0115538	0.528252	-322	5.53089	0.000853437	0.0446525
CELSR1	NM_014246	chr22	-	45135394	45311731	chr22.45307981-45313525	-18.1717	0.0117833	0.536185	-1794	1.7262	0.00313401	0.0763038
CASKIN1	NM_020764	chr16	-	2167184	2186466	chr16.2185867-2187101	-10.2979	0.0119687	0.540767	-635	3.87154	0.00581295	0.100918
CGREF1	NM_006569	chr2	-	27176972	27195475	chr2.27195071-27195427	-64.846	0.0124925	0.548682	48	6.77934	3.77e-05	0.00985985
MPPED2	NM_001145399	chr11	-	30362615	30564506	chr11.30562580-30564704	-48.5206	0.0131489	0.553612	-198	7.07793	6.6e-05	0.0133775
ST6GALNAC2	NM_006456	chr17	-	72073055	72093740	chr17.72092569-72093991	-3.1743	0.013474	0.555103	-251	2.54635	0.0112104	0.131533
PLCB1	NM_015192	chr20	+	8061295	8813547	chr20.8060884-8061592	-43.9496	0.0139186	0.564556	-411	9.68136	6e-07	0.00091268
FOSL1	NM_005438	chr11	-	65416267	65424573	chr11.65423252-65424785	20.8233	0.0148737	0.57914	-212	-5.79728	0.00417315	0.0862294
PTGER3	NM_198714	chr1	-	71090623	71286079	chr1.71284812-71286392	-54.4103	0.0151521	0.58287	-313	7.50792	0.00403109	0.0851103
ZNF502	NM_033210	chr3	+	44729138	44740325	chr3.44729103-44729403	53.8486	0.0154949	0.588831	-35	-6.04278	0.00056412	0.0394279
CACNA1H	NM_021098	chr16	+	1143241	1211773	chr16.1142415-1144625	-49.9339	0.0155222	0.588831	-826	9.00271	7.9e-05	0.0140649
ADORA2B	NM_000676	chr17	+	15788955	15819935	chr17.15788482-15790238	21.0349	0.0162308	0.60611	-473	-5.8512	0.00625586	0.10351
SLC16A9	NM_194298	chr10	-	61080528	61139655	chr10.61138616-61140005	-21.8126	0.0173996	0.623309	-350	4.47823	0.0113647	0.132142
MAPK8IP2	NM_012324	chr22	+	49385996	49396845	chr22.49385360-49386618	-8.56649	0.0175947	0.623546	-636	2.65644	0.0125692	0.13697
AKR1B1	NM_001628	chr7	-	133777646	133794428	chr7.133793655-133794603	61.9014	0.0177337	0.623546	-175	-8.62129	0.00107987	0.0494638
SLC16A6	NM_004694	chr17	-	63775932	63799000	chr17.63798136-63800127	-0.795687	0.0184203	0.630141	-1127	3.10465	0.000610425	0.0410486
EGFR	NM_005228	chr7	+	55054218	55242525	chr7.55053635-55055599	24.7753	0.018493	0.630151	-583	-5.48302	0.000685194	0.0424065
EPHB2	NM_017449	chr1	+	22909917	23114410	chr1.22909410-22910949	1.88951	0.0185395	0.630151	-507	-3.2701	0.00765171	0.113413
SLC1A2	NM_004171	chr11	-	35229327	35397681	chr11.35396951-35398458	-16.5896	0.0187576	0.631283	-777	4.74052	0.0144153	0.14298
DSCAML1	NM_020693	chr11	-	116803698	117173186	chr11.117171844-117173351	-35.1773	0.0190859	0.63307	-165	4.42163	0.0151423	0.143964
VLDLR	NM_003383	chr9	+	2611792	2644485	chr9.2611308-2613685	5.9856	0.0195518	0.643163	-484	-2.71229	0.00185388	0.0603634
FKBP4	NM_002014	chr12	+	2774368	2784846	chr12.2773650-2775450	-10.7271	0.020435	0.653545	-718	1.99679	0.0059542	0.101562
SRMS	NM_080823	chr20	-	61642606	61649301	chr20.61648886-61649627	-10.2506	0.0207585	0.656305	-326	3.71434	0.0230053	0.165206
CADM1	NM_014333	chr11	-	114549554	114880451	chr11.114878784-114881091	-35.8308	0.0207611	0.656305	-640	10.0691	1.09e-05	0.00729681
CUX2	NM_015267	chr12	+	109956211	110272739	chr12.109955444-109955961	-53.0005	0.0211331	0.658053	-767	4.61292	0.000943864	0.0471915
PSTPIP2	NM_024430	chr18	-	41817499	41906248	chr18.41905794-41906453	-8.87683	0.0211627	0.658053	-205	2.76139	0.0230032	0.165206
CPLX1	NM_006651	chr4	-	768744	809945	chr4.808646-810970	-20.2738	0.0212973	0.658053	-1025	3.27586	0.0128778	0.13857
MMP17	NM_016155	chr12	+	130878893	130902269	chr12.130878392-130881692	-17.418	0.0216288	0.659636	-501	3.96946	0.000131479	0.0171931
ATP8B2	NM_020452	chr1	+	152566899	152590403	chr1.152564829-152565168	-27.2574	0.0222102	0.659801	-2070	3.31807	0.0207873	0.161133
SLITRK4	NM_173078	chrX	-	142543607	142550685	chrX.142549076-142550624	-50.0194	0.0227569	0.66558	61	6.7383	0.00110653	0.0498402
SEMA7A	NM_003612	chr15	-	72488683	72513352	chr15.72512376-72513540	9.73728	0.0232281	0.671166	-188	-2.81752	0.00882728	0.121507
AR	NM_000044	chrX	+	66680598	66860844	chrX.66680409-66680802	-35.6408	0.0235361	0.671955	-189	8.77768	3.59e-05	0.00985985
RNF40	NM_014771	chr16	+	30681130	30694039	chr16.30680031-30681504	-5.52204	0.0237824	0.67297	-1099	0.909601	0.0423743	0.202356
KLHDC9	NM_152366	chr1	+	159334777	159336760	chr1.159334686-159335425	-39.5152	0.0238893	0.673012	-91	3.25695	0.00654344	0.105971
IGF2BP2	NM_001007225	chr3	-	186844220	187025521	chr3.187023739-187026837	25.5635	0.0241108	0.674683	-1316	-4.37626	0.00230283	0.0652983
C16orf14	NM_138418	chr16	+	631849	638475	chr16.631598-632701	-0.61828	0.0242275	0.674683	-251	0.831598	0.0458696	0.208915
NPTXR	NM_014293	chr22	-	37544402	37569963	chr22.37569114-37570371	-10.9399	0.0244473	0.678351	-408	1.51593	0.00537959	0.0987412
ATP8B2	NM_020452	chr1	+	152566899	152590403	chr1.152567599-152568152	-8.28192	0.0257112	0.686334	700	3.31807	0.0207873	0.161133
RHOT2	NM_138769	chr16	+	658133	664172	chr16.657932-659065	-4.51916	0.0257952	0.686334	-201	1.05212	0.0356203	0.188926
RHBG	NM_020407	chr1	+	154605626	154621633	chr1.154605382-154605875	-1.79888	0.0273019	0.700798	-244	3.51375	0.000662629	0.0416458
NPNT	NM_001033047	chr4	+	107036053	107112277	chr4.107035864-107037218	-13.2758	0.028527	0.701687	-189	5.90583	0.0234862	0.166189
GJD3	NM_152219	chr17	-	35770430	35774471	chr17.35772491-35773790	-1.18879	0.0303028	0.71316	681	1.36775	0.0405047	0.199609
NAAA	NM_001042402	chr4	-	77050831	77081190	chr4.77080113-77081450	-4.8546	0.0311629	0.719176	-260	2.03449	0.0370565	0.191728
SLC19A3	NM_025243	chr2	-	228258169	228290989	chr2.228290729-228291065	31.7483	0.0311665	0.719176	-76	-2.38736	0.00245115	0.0673656
ZNF396	NM_145756	chr18	-	31200658	31211299	chr18.31210762-31211404	-3.18212	0.0316242	0.721813	-105	3.53532	0.00383719	0.0838553
TRPV4	NM_021625	chr12	-	108705276	108755595	chr12.108755426-108755965	-35.2452	0.0316421	0.721813	-370	3.461	0.0286217	0.176619
PRUNE2	NM_015225	chr9	-	78416111	78710823	chr9.78710623-78711328	-58.6903	0.0319796	0.723301	-505	4.87339	0.00785752	0.114578
SPNS1	NM_032038	chr16	+	28893596	28903369	chr16.28893382-28894162	-1.49205	0.0330252	0.731565	-214	1.10331	0.0376315	0.19279
FGFR4	NM_213647	chr5	+	176446526	176457732	chr5.176446492-176447039	-8.719	0.0335016	0.736845	-34	2.49505	0.0419271	0.201552
SIDT2	NM_001040455	chr11	+	116555148	116573371	chr11.116554609-116555444	-0.367117	0.0348173	0.744175	-539	1.42767	0.0194871	0.156785
ALDH1A3	NM_000693	chr15	+	99237531	99274353	chr15.99236784-99238656	24.9732	0.0348967	0.744175	-747	-3.70449	0.0309317	0.179671
SYCP2	NM_014258	chr20	-	57872012	57940604	chr20.57941150-57942912	-46.2682	0.0351136	0.744175	-2308	3.92225	0.00739305	0.112201
MPV17L	NM_173803	chr16	+	15397111	15411044	chr16.15397027-15397576	-59.8091	0.0355453	0.744175	-84	4.89065	0.0188874	0.153746
LYN	NM_001111097	chr8	+	56954939	57086494	chr8.56954669-56955879	25.3822	0.036586	0.744373	-270	-2.66537	0.011813	0.132838
SEPT5	NM_002688	chr22	+	18081986	18092297	chr22.18082268-18082469	-0.691239	0.0367346	0.745474	282	3.39928	0.00012668	0.0171213
ZNF512B	NM_020713	chr20	-	62058498	62071662	chr20.62071097-62072120	-8.79855	0.0374893	0.749104	-458	1.24888	0.0427555	0.202886
CAMK2B	NM_172078	chr7	-	44223273	44331755	chr7.44330957-44331853	-22.4298	0.0381054	0.750229	-98	4.36396	0.0145412	0.143423
SLC29A4	NM_153247	chr7	+	5289086	5310230	chr7.5289206-5289719	-5.02108	0.0383623	0.750229	120	1.31774	0.0465448	0.210114
CXXC5	NM_016463	chr5	+	139008484	139042864	chr5.139007627-139010403	-4.80794	0.0384836	0.750229	-857	1.64724	0.0168906	0.146522
AMZ2	NM_001033569	chr17	+	63755739	63764900	chr17.63755178-63755998	-0.82114	0.0385705	0.750229	-561	1.02939	0.0197886	0.1576
NPAS2	NM_002518	chr2	+	100803044	100979719	chr2.100801411-100803885	9.17742	0.0394591	0.753407	-1633	-3.40683	0.0148162	0.143689
STK32B	NM_018401	chr4	+	5104427	5553626	chr4.5104131-5104993	-47.8044	0.0400573	0.753407	-296	3.91868	0.0107343	0.129587
LRRC26	NM_001013653	chr9	-	139183032	139184312	chr9.139181556-139184685	-14.7783	0.0408532	0.75836	-373	2.48516	0.0171212	0.147486
GPX1	NM_201397	chr3	-	49369612	49370795	chr3.49369859-49370946	64.6907	0.0428972	0.770904	-151	-5.91802	0.0213411	0.162632
KCNMA1	NM_001014797	chr10	-	78299364	79067583	chr10.79066101-79068501	-48.6571	0.04393	0.773865	-918	4.19553	0.0164117	0.145519
STOM	NM_004099	chr9	-	123141173	123172366	chr9.123171878-123172916	-20.0528	0.0445262	0.775447	-550	2.25829	0.0225785	0.164916
FSCN2	NM_012418	chr17	+	77110011	77114632	chr17.77114062-77114657	-1.98994	0.0447501	0.776388	4051	1.71182	0.00207707	0.0626643
TXNRD1	NM_001093771	chr12	+	103133688	103268192	chr12.103133527-103134302	56.1343	0.0451599	0.778771	-161	-2.1526	0.0172815	0.147597
CHDH	NM_018397	chr3	-	53825427	53855459	chr3.53854761-53855871	-24.138	0.0463181	0.778963	-412	2.94647	0.00501129	0.0960699
IL17RB	NM_018725	chr3	+	53855616	53874867	chr3.53854761-53855871	-24.138	0.0463181	0.778963	-855	1.7158	0.0162801	0.145519
ANKH	NM_054027	chr5	-	14757908	14924887	chr5.14925206-14925572	10.2471	0.0465494	0.778963	-685	-3.92879	0.000601566	0.0409852
ID2	NM_002166	chr2	+	8739563	8742034	chr2.8742557-8743639	-8.49557	0.0475481	0.780339	2994	4.08647	0.00923303	0.122554
CLUAP1	NM_015041	chr16	+	3490963	3526586	chr16.3490774-3491275	-8.10724	0.047928	0.780339	-189	1.85514	0.000468669	0.0371298
SEMA6A	NM_020796	chr5	-	115807149	115938450	chr5.115936296-115938691	-39.8727	0.0483991	0.780339	-241	3.18338	0.0104821	0.128765
KCNK6	NM_004823	chr19	+	43502323	43511489	chr19.43502216-43502789	-8.76573	0.0485734	0.780339	-107	3.38505	0.00220551	0.064477
RICH2	NM_014859	chr17	+	12633553	12835685	chr17.12633462-12634415	-13.7148	0.0497615	0.780339	-91	3.51644	0.0309622	0.179671
SPATA7	NM_018418	chr14	+	87921764	87974557	chr14.87921636-87922038	-0.345731	0.0497643	0.780339	-128	1.63041	0.00279541	0.0717214
HTR1E	NM_000865	chr6	+	87703742	87783109	chr6.87703972-87704426	-69.9703	2.32e-06	0.00695872	230	1.38657	0.154248	0.314373
BAMBI	NM_012342	chr10	+	29006429	29011874	chr10.29005710-29007272	-10.6954	2.71e-05	0.0326665	-719	1.89638	0.128978	0.295288
KCNB1	NM_004975	chr20	-	47421911	47532588	chr20.47531919-47532967	-70.2855	2.9e-05	0.0326665	-379	0.435231	0.781125	0.593781
KCTD11	NM_001002914	chr17	+	7195931	7198986	chr17.7194022-7194488	-79.0775	8.5e-05	0.0652599	-1909	0.101902	0.890701	0.623935
KCNMB4	NM_014505	chr12	+	69046328	69111245	chr12.69045704-69047319	-3.02034	9.61e-05	0.0707849	-624	2.21425	0.0611112	0.231672
MFSD10	NM_001146069	chr4	-	2902086	2906384	chr4.2905259-2906813	-16.987	0.000179345	0.094238	-429	0.375195	0.487905	0.495891
MED12L	NM_053002	chr3	+	152287365	152634500	chr3.152285683-152287855	-25.045	0.000253768	0.117678	-1682	2.02635	0.229795	0.370246
FAM32A	NM_014077	chr19	+	16157234	16163857	chr19.16157300-16157742	-1.16208	0.000347755	0.148043	66	-0.315432	0.495054	0.498656
COASY	NM_025233	chr17	+	37967617	37971821	chr17.37972212-37973159	-8.80663	0.000403433	0.161012	4595	-0.0295334	0.965099	0.642807
MLX	NM_170607	chr17	+	37972603	37978747	chr17.37972212-37973159	-8.80663	0.000403433	0.161012	-391	-0.173403	0.729257	0.578806
TRADD	NM_003789	chr16	-	65745589	65751313	chr16.65746114-65747153	-22.9837	0.000504933	0.169043	4160	-0.129968	0.799155	0.59817
FBXL7	NM_012304	chr5	+	15553304	15992900	chr5.15553076-15553923	-46.1689	0.000564435	0.171952	-228	3.02664	0.0670361	0.236922
DALRD3	NM_018114	chr3	-	49027438	49033471	chr3.49030218-49031321	-1.79102	0.000607473	0.179037	2150	0.757788	0.132595	0.298701
SUV420H1	NM_017635	chr11	-	67680082	67737360	chr11.67736587-67738644	-1.12432	0.000665145	0.193064	-1284	1.18595	0.0702891	0.240224
ZNF696	NM_030895	chr8	+	144444933	144453495	chr8.144449305-144450650	-1.36739	0.000840095	0.213163	4372	0.807342	0.0959939	0.266145
TRIM45	NM_025188	chr1	-	117455199	117465934	chr1.117465703-117466671	-27.2055	0.000922358	0.220871	-737	1.05306	0.0503605	0.21673
SHANK3	NM_001080420	chr22	+	49459935	49518507	chr22.49458801-49460608	-9.23671	0.000940151	0.222352	-1134	-0.986111	0.246353	0.380991
TNFRSF11A	NM_003839	chr18	+	58143527	58204484	chr18.58143049-58144536	-7.85724	0.000967014	0.222379	-478	-0.94111	0.346886	0.434332
GNB2L1	NM_006098	chr5	-	180596533	180603512	chr5.180602979-180603602	-7.02177	0.000985831	0.222379	-90	-0.270659	0.557303	0.521933
CNNM2	NM_017649	chr10	+	104668103	104828230	chr10.104667305-104669302	-16.3276	0.00101233	0.223531	-798	0.474155	0.512324	0.505341
PCSK7	NM_004716	chr11	-	116580997	116608021	chr11.116608935-116609151	-18.1511	0.00110363	0.237554	-1130	-0.257666	0.615626	0.541961
RNF214	NM_207343	chr11	+	116608613	116661614	chr11.116608935-116609151	-18.1511	0.00110363	0.237554	322	-0.414378	0.387565	0.455848
DNMT3A	NM_175629	chr2	-	25309348	25418963	chr2.25416813-25417165	-45.4824	0.00114842	0.24428	1798	0.176241	0.840706	0.609286
PCDHGA7	NM_018920	chr5	+	140742650	140872730	chr5.140747380-140747879	-63.7108	0.00117313	0.24428	4730	2.18422	0.19369	0.345758
ARL16	NM_001040025	chr17	-	77258628	77261359	chr17.77265567-77265920	-3.73882	0.00136564	0.268127	-4561	0.450038	0.509629	0.504909
HGS	NM_004712	chr17	+	77261424	77279552	chr17.77265567-77265920	-3.73882	0.00136564	0.268127	4143	-0.0646637	0.88204	0.621779
USF2	NM_207291	chr19	+	40451735	40462558	chr19.40450041-40451510	-12.3198	0.00163912	0.296956	-1694	-0.236078	0.624404	0.544203
DOCK1	NM_001380	chr10	+	128584012	129140770	chr10.128583599-128585038	-2.97171	0.00164313	0.296956	-413	-0.63548	0.272029	0.394462
TFAP2A	NM_001042425	chr6	-	10504901	10527783	chr6.10529400-10529713	-5.79967	0.00171171	0.296956	-1930	1.14789	0.326895	0.42567
EGR3	NM_004430	chr8	-	22601118	22606760	chr8.22603431-22609372	-25.2618	0.00176185	0.296956	-2612	3.03338	0.122198	0.290078
CACNA1D	NM_001128839	chr3	+	53504070	53821532	chr3.53502967-53505146	-21.2444	0.00177287	0.296956	-1103	3.64055	0.119869	0.288376
GON4L	NM_001037533	chr1	-	153986133	154093596	chr1.154096819-154097113	-42.5454	0.00183776	0.296956	-3517	0.000460817	0.999064	0.648933
SLC6A6	NM_003043	chr3	+	14419109	14505861	chr3.14418633-14419581	-3.44313	0.00210707	0.305262	-476	-1.53649	0.108468	0.279015
SERPINE2	NM_006216	chr2	-	224548008	224612280	chr2.224611465-224612979	-5.556	0.00227217	0.305732	-699	-3.35002	0.0297135	0.178148
WASH1	NM_182905	chr9	-	4510	19739	chr9.18849-19588	-0.766667	0.00233788	0.307704	151	0.0840566	0.8277	0.60642
CYHR1	NM_138496	chr8	-	145646122	145661226	chr8.145661413-145663313	-2.33848	0.00242335	0.315812	-2087	0.873917	0.139316	0.303714
MPPE1	NM_023075	chr18	-	11873471	11898641	chr18.11898222-11899082	-0.739378	0.00262307	0.324196	-441	0.549698	0.54467	0.516988
REXO4	NM_020385	chr9	-	135261006	135272985	chr9.135272501-135273304	-6.4171	0.00277201	0.3278	-319	0.0860227	0.813467	0.602699
MNX1	NM_005515	chr7	-	156490307	156496108	chr7.156494931-156497175	-6.09111	0.00323708	0.358456	-1067	1.04914	0.160705	0.318659
FGF11	NM_004112	chr17	+	7283412	7288975	chr17.7280532-7281620	-15.6277	0.00335165	0.36348	-2880	-0.689486	0.532044	0.512822
TMEM102	NM_178518	chr17	+	7279485	7281722	chr17.7280532-7281620	-15.6277	0.00335165	0.36348	1047	0.327459	0.71033	0.572963
TMEM189	NM_001162505	chr20	-	48173680	48203742	chr20.48203352-48204116	-1.61886	0.00336843	0.36348	-374	0.230239	0.729713	0.578994
MAF	NM_005360	chr16	-	78185246	78192123	chr16.78190120-78193038	-22.2592	0.00343503	0.364981	-915	2.34331	0.25471	0.38522
MRPL52	NM_181306	chr14	+	22368931	22374086	chr14.22368824-22369153	0.578214	0.00361116	0.367793	-107	-0.0092968	0.983461	0.646735
FAM131A	NM_144635	chr3	+	185540951	185546757	chr3.185539110-185539362	-1.87851	0.00403726	0.380466	-1841	0.844025	0.209449	0.356074
PANX2	NM_052839	chr22	+	48951286	48960851	chr22.48950334-48950787	-17.5147	0.00410377	0.380466	-952	-1.59402	0.149145	0.311849
KCNH2	NM_000238	chr7	-	150272981	150305947	chr7.150305670-150305959	-44.196	0.00434435	0.394431	-12	3.09638	0.0991545	0.270373
NSUN5	NM_148956	chr7	-	72355161	72360759	chr7.72360263-72360903	-0.820427	0.00460796	0.40868	-144	0.663949	0.110373	0.280694
SDC3	NM_014654	chr1	-	31114899	31154067	chr1.31154125-31154553	-11.3609	0.00470532	0.411474	-486	-0.508847	0.468884	0.487568
RHBDL3	NM_138328	chr17	+	27617307	27675793	chr17.27617311-27618146	-4.45936	0.00471354	0.411474	4	0.6953	0.513988	0.505615
C16orf45	NM_033201	chr16	+	15435825	15589616	chr16.15435851-15436587	-25.8442	0.00475743	0.411474	26	1.91139	0.173853	0.328822
C1orf107	NM_014388	chr1	+	208067955	208097531	chr1.208067752-208068051	-0.840833	0.00476492	0.411474	-203	-0.631725	0.306987	0.415036
SYNE1	NM_182961	chr6	-	152484514	153000227	chr6.152999503-153000165	-58.5196	0.00498869	0.414252	62	0.450243	0.716399	0.575189
CREBBP	NM_001079846	chr16	-	3715056	3870122	chr16.3870649-3871652	-1.80322	0.00511017	0.414252	-1530	0.578661	0.23342	0.372551
LIN7B	NM_022165	chr19	+	54309429	54313529	chr19.54313835-54315447	-4.09642	0.00511069	0.414252	4406	0.456081	0.321543	0.423134
PPFIA3	NM_003660	chr19	+	54314474	54346092	chr19.54313835-54315447	-4.09642	0.00511069	0.414252	-639	1.77737	0.0500187	0.216398
CCNO	NM_021147	chr5	-	54562737	54565265	chr5.54563076-54563517	-71.9656	0.00513125	0.414252	1748	0.796825	0.469149	0.487648
C9orf140	NM_178448	chr9	-	139076399	139084849	chr9.139083976-139085105	-2.91135	0.00550336	0.419118	-256	0.0842391	0.876279	0.620238
DCHS1	NM_003737	chr11	-	6599133	6633650	chr11.6633072-6633672	-62.1716	0.00558754	0.419118	-22	-0.826788	0.493742	0.498199
HYAL3	NM_003549	chr3	-	50305265	50311903	chr3.50311335-50311883	-3.2641	0.00570825	0.421948	20	-0.93652	0.0768634	0.2469
NAT6	NM_012191	chr3	-	50308836	50311716	chr3.50311335-50311883	-3.2641	0.00570825	0.421948	-167	-0.00135271	0.99755	0.648885
S1PR2	NM_004230	chr19	-	10193108	10202948	chr19.10201776-10203254	-3.93678	0.00577903	0.421948	-306	-0.473462	0.610868	0.54021
WNT10B	NM_003394	chr12	-	47645389	47651810	chr12.47649931-47650710	-32.2564	0.00585844	0.421948	1100	-0.873066	0.320534	0.422619
CIZ1	NM_012127	chr9	-	129968164	130006483	chr9.130005285-130006337	-9.32967	0.00597579	0.42243	146	-0.208834	0.724642	0.577915
DNM1	NM_004408	chr9	+	130005483	130057348	chr9.130005285-130006337	-9.32967	0.00597579	0.42243	-198	0.238539	0.839557	0.60927
SERTAD1	NM_013376	chr19	-	45620248	45623772	chr19.45618480-45619208	-0.838155	0.00601504	0.423261	4564	0.334455	0.414149	0.467134
PDXK	NM_003681	chr21	+	43963405	44006616	chr21.43962721-43964259	-10.9066	0.00604765	0.423261	-684	-0.742275	0.300417	0.410734
PIGS	NM_033198	chr17	-	23904532	23923014	chr17.23922232-23922908	-0.534617	0.00612484	0.425339	106	0.698635	0.18465	0.336796
ANKRD56	NM_001029870	chr4	-	78035105	78038026	chr4.78037039-78038624	-3.96569	0.00678724	0.445	-598	1.80565	0.125944	0.292578
ZNF446	NM_017908	chr19	+	63679606	63684409	chr19.63678665-63679861	-0.644518	0.00686944	0.445	-941	0.856705	0.062982	0.232727
C17orf76	NM_207387	chr17	-	16286052	16336205	chr17.16335558-16336568	-2.45538	0.00687579	0.445	-363	0.775651	0.451499	0.482873
GALNT12	NM_024642	chr9	+	100609801	100652180	chr9.100609726-100610170	-0.761186	0.00693741	0.447476	-75	0.621392	0.413845	0.467134
EFHD1	NR_027663	chr2	+	233179010	233255734	chr2.233178890-233179321	-0.7509	0.00722811	0.456995	-120	3.12279	0.0517565	0.218799
CABLES2	NM_031215	chr20	-	60397080	60415734	chr20.60415800-60416175	-2.25821	0.00747577	0.461094	-441	-0.0382329	0.940114	0.636868
OXTR	NM_000916	chr3	-	8767094	8786300	chr3.8783961-8786280	-47.9715	0.00788611	0.467723	20	-0.921641	0.516354	0.506886
WNT7B	NM_058238	chr22	-	44694913	44751672	chr22.44750210-44753898	-1.32684	0.00807008	0.471954	-2226	0.0898598	0.946302	0.638217
NRCAM	NM_005010	chr7	-	107575317	107884062	chr7.107882637-107884442	-32.2414	0.00823817	0.475359	-380	5.74145	0.0549376	0.223712
FIG4	NM_014845	chr6	+	110119116	110253327	chr6.110118282-110118497	-0.935833	0.00837178	0.475816	-834	-0.824087	0.257956	0.386865
VAT1	NM_006373	chr17	-	38420147	38427985	chr17.38430862-38431119	-32.9467	0.00850435	0.475816	-3134	-0.706244	0.482136	0.493093
APBA1	NM_001163	chr9	-	71232268	71477095	chr9.71476624-71477901	-6.25143	0.0087923	0.482716	-806	-0.758985	0.593685	0.533892
C21orf33	NM_004649	chr21	+	44377921	44390033	chr21.44377449-44378465	-3.29479	0.0089186	0.482716	-472	0.121275	0.800496	0.59849
GAL	NM_015973	chr11	+	68208558	68215219	chr11.68207935-68209422	-20.1256	0.0090911	0.487839	-623	-1.38674	0.295807	0.408289
CRAMP1L	NM_020825	chr16	+	1604641	1667908	chr16.1600055-1605096	-3.12462	0.009195	0.487881	-4586	0.563802	0.184217	0.336289
HERC1	NM_003922	chr15	-	61687869	61913200	chr15.61912567-61913718	-0.851935	0.00921921	0.487881	-518	0.248144	0.550184	0.519353
AK7	NM_152327	chr14	+	95928200	96024865	chr14.95927308-95927878	-0.938583	0.0093422	0.489868	-892	2.79979	0.143715	0.307355
MEX3D	NM_203304	chr19	-	1505667	1519057	chr19.1517554-1519834	-1.91173	0.00956627	0.492639	-777	0.0205586	0.96251	0.642203
OTUB1	NM_017670	chr11	+	63509900	63522468	chr11.63509990-63511030	-5.35977	0.00972014	0.496558	90	0.895276	0.0809525	0.252015
MED31	NM_016060	chr17	-	6487356	6495678	chr17.6498945-6499165	57.4718	0.00985401	0.500726	-3487	-0.738405	0.145012	0.308258
GABRD	NM_000815	chr1	+	1940627	1952052	chr1.1940271-1941339	-29.9735	0.00990947	0.500887	-356	3.28932	0.0610874	0.231672
DBNL	NM_001014436	chr7	+	44050763	44067840	chr7.44046242-44047093	-57.7719	0.0103219	0.51095	-4521	0.205243	0.564926	0.524768
RPS6KA2	NM_001006932	chr6	-	166742843	167195761	chr6.167195710-167196616	-32.5829	0.010565	0.514997	-855	-1.61667	0.118487	0.286873
CCDC136	NM_022742	chr7	+	128219334	128249419	chr7.128217943-128219239	-10.1642	0.0111494	0.526084	-1391	-1.4695	0.040773	0.200467
C16orf72	NM_014117	chr16	+	9093037	9121056	chr16.9091647-9094190	-9.49453	0.011262	0.526178	-1390	0.652983	0.113037	0.282943
PUSL1	NM_153339	chr1	+	1233856	1236920	chr1.1232263-1235048	-2.49812	0.0114266	0.527469	-1593	-0.255274	0.607169	0.53873
NQO2	NM_000904	chr6	+	2945065	2964993	chr6.2945068-2945519	-0.941355	0.0114654	0.527988	3	-0.118312	0.865082	0.617024
ZNF469	NM_001127464	chr16	+	87021379	87034666	chr16.87025601-87026326	-15.4998	0.0118779	0.539209	4222	2.57365	0.401952	0.462328
MNX1	NM_005515	chr7	-	156490307	156496108	chr7.156494179-156494393	-65.5917	0.0122537	0.545918	1715	1.04914	0.160705	0.318659
BARX2	NM_003658	chr11	+	128751090	128827384	chr11.128749208-128749777	-42.0743	0.0123806	0.548216	-1882	-0.0125783	0.993836	0.648446
PTGFRN	NM_020440	chr1	+	117254211	117334495	chr1.117253726-117254975	-1.91586	0.0123913	0.548216	-485	-0.839623	0.259041	0.38724
GPC1	NM_002081	chr2	+	241023787	241056168	chr2.241023083-241024993	-1.13239	0.012731	0.54991	-704	-0.548809	0.383886	0.454593
SKAP1	NM_001075099	chr17	-	43565800	43862593	chr17.43862343-43862777	-52.67	0.0128018	0.54991	-184	3.552	0.0611894	0.231672
ARID3C	NM_001017363	chr9	-	34611454	34618011	chr9.34618795-34619061	-1.30092	0.0128457	0.54991	-1050	2.13091	0.187579	0.339769
SEC31B	NM_015490	chr10	-	102236392	102269585	chr10.102269152-102269720	-5.7401	0.0129382	0.54991	-135	0.455307	0.663036	0.558388
GRHL1	NM_198182	chr2	+	10009242	10059862	chr2.10008358-10009907	-1.21467	0.0129557	0.54991	-884	0.733756	0.607752	0.538984
F2R	NM_001992	chr5	+	76047623	76067351	chr5.76046876-76048048	-25.7982	0.0129748	0.54991	-747	-1.22522	0.369074	0.446645
GOLSYN	NM_001099744	chr8	-	110655580	110773196	chr8.110772585-110773073	-40.821	0.0132213	0.554224	123	0.34323	0.785169	0.594769
RBM15	NM_022768	chr1	+	110683467	110690826	chr1.110681917-110682147	-2.22331	0.0137651	0.562257	-1550	-0.706946	0.0824011	0.253554
AARS2	NM_020745	chr6	-	44374440	44389041	chr6.44388697-44389176	-3.22696	0.0139982	0.564556	-135	-0.269403	0.569399	0.526249
DDX17	NM_006386	chr22	-	37209388	37232291	chr22.37231499-37232851	-9.73977	0.0144116	0.571074	-560	0.310818	0.504121	0.502051
ZNF784	NM_203374	chr19	-	60823918	60827753	chr19.60824851-60825678	-3.06042	0.0144579	0.571074	2075	0.736157	0.136964	0.302064
ARF5	NM_001662	chr7	+	127015752	127018988	chr7.127012436-127013186	-2.08081	0.0146859	0.575765	-3316	0.282787	0.557177	0.521933
GCC1	NM_024523	chr7	-	127007917	127012890	chr7.127012436-127013186	-2.08081	0.0146859	0.575765	-296	0.00699131	0.986152	0.646735
ARFRP1	NM_003224	chr20	-	61800439	61809799	chr20.61809103-61810718	-3.93487	0.015132	0.58287	-919	0.211481	0.689222	0.56633
ZGPAT	NM_001083113	chr20	+	61809237	61837938	chr20.61809103-61810718	-3.93487	0.015132	0.58287	-134	0.521127	0.373581	0.448915
GPR124	NM_032777	chr8	+	37773581	37820650	chr8.37773206-37775258	-14.9461	0.0157123	0.591359	-375	-0.342694	0.707498	0.572377
TTLL3	NM_001025930	chr3	+	9826903	9853040	chr3.9826476-9827171	-1.28625	0.0165287	0.614838	-427	0.161719	0.791419	0.59675
CCDC146	NM_020879	chr7	+	76589869	76762457	chr7.76588931-76589330	-1.46271	0.0166628	0.61647	-938	0.706865	0.287681	0.403598
C6orf108	NM_006443	chr6	-	43301344	43305189	chr6.43304789-43305318	-1.55009	0.0166691	0.61647	-129	0.738038	0.101983	0.272076
SLC39A14	NM_001135154	chr8	+	22280706	22347583	chr8.22280464-22281189	-0.519041	0.016791	0.619178	-242	-1.24524	0.0304677	0.179283
ZNF691	NM_015911	chr1	+	43084866	43090733	chr1.43084845-43085100	-0.383548	0.016807	0.619178	-21	0.127493	0.758417	0.587794
PLXNA4	NM_020911	chr7	-	131458630	131911863	chr7.131911014-131913067	-48.974	0.016938	0.621613	-1204	1.19959	0.537553	0.514278
SGK1	NM_001143676	chr6	-	134532077	134680889	chr6.134680490-134680714	-62.5142	0.0171129	0.622741	175	-2.80288	0.0392472	0.197006
DUSP8	NM_004420	chr11	-	1531856	1549726	chr11.1549074-1549386	-45.7212	0.0171288	0.622741	340	1.32714	0.196209	0.346908
ATP8B3	NM_138813	chr19	-	1733073	1763270	chr19.1766700-1767784	-2.61871	0.017163	0.622741	-4514	-1.00068	0.354134	0.438213
TMEM97	NM_014573	chr17	+	23670247	23679838	chr17.23669417-23669741	-58.2878	0.0174052	0.623309	-830	0.679664	0.110061	0.280362
GNB2	NM_005273	chr7	+	100109298	100114727	chr7.100108811-100111939	-21.2374	0.017641	0.623546	-487	0.407668	0.389433	0.456671
MAST4	NM_198828	chr5	+	65927931	66318107	chr5.65927633-65929295	-0.951268	0.0177393	0.623546	-298	1.14933	0.127288	0.293569
INPP4B	NM_001101669	chr4	-	143168631	143987054	chr4.143986390-143987863	-47.743	0.0179162	0.626096	-809	1.26325	0.185764	0.337614
RBPMS	NM_001008710	chr8	+	30361485	30549276	chr8.30360958-30362420	-1.10202	0.0181866	0.630141	-527	1.28985	0.165684	0.322519
FBXO3	NM_012175	chr11	-	33719065	33752647	chr11.33751968-33752895	-0.881603	0.0183442	0.630141	-248	-0.450118	0.417764	0.468037
SRRM2	NM_016333	chr16	+	2742330	2761414	chr16.2746312-2746580	-46.5188	0.0183706	0.630141	3982	0.659168	0.0825248	0.253554
PPOX	NM_000309	chr1	+	159402804	159407634	chr1.159402625-159403310	-1.18444	0.0183853	0.630141	-179	0.673726	0.1569	0.316094
CATSPER2	NM_172095	chr15	-	41710063	41728331	chr15.41728158-41728994	-3.53597	0.018417	0.630141	-663	-0.243316	0.688161	0.566197
TUBB3	NM_006086	chr16	+	88517245	88530006	chr16.88519636-88520461	-1.92394	0.0184976	0.630151	2391	1.1712	0.324064	0.42466
FAM43A	NM_153690	chr3	+	195887910	195891055	chr3.195887726-195890331	-6.26731	0.0187699	0.631283	-184	0.0965883	0.900452	0.626348
HLTF	NM_003071	chr3	-	150230593	150287031	chr3.150286591-150287244	-5.80401	0.0188195	0.631283	-213	0.496472	0.393126	0.458068
NAV1	NM_020443	chr1	+	199884072	200062720	chr1.199883664-199886411	-52.283	0.0190387	0.63307	-408	-4.14832	0.00767753	0.113588
ASAM	NM_024769	chr11	-	122448242	122571217	chr11.122571727-122572196	-8.25071	0.0191008	0.63307	-979	-1.37298	0.342455	0.432002
KLF11	NM_003597	chr2	+	10101132	10112414	chr2.10100086-10102153	10.9009	0.0194491	0.641486	-1046	-1.05312	0.0690842	0.239027
DOC2A	NM_003586	chr16	-	29924335	29929902	chr16.29930152-29930508	-18.2294	0.0198807	0.646812	-606	1.37423	0.352725	0.437337
PCMTD2	NM_001104925	chr20	+	62357491	62378023	chr20.62357132-62357907	-0.502597	0.0202637	0.652905	-359	0.957028	0.0581305	0.229204
RAB3A	NM_002866	chr19	-	18168610	18175874	chr19.18174908-18176129	-18.6123	0.0205316	0.654452	-255	1.58483	0.0545531	0.223666
SEC23B	NM_006363	chr20	+	18436187	18490050	chr20.18433170-18433580	-37.5261	0.0210463	0.65779	-3017	0.586877	0.100557	0.271696
CORO2B	NM_006091	chr15	+	66658626	66807198	chr15.66657687-66659028	1.94521	0.0213395	0.658297	-939	-3.55461	0.0546756	0.223666
ANAPC2	NM_013366	chr9	-	139189056	139202878	chr9.139199150-139199585	-1.46274	0.0213791	0.658459	3293	0.455259	0.421265	0.469685
SSNA1	NM_003731	chr9	+	139202874	139204643	chr9.139199150-139199585	-1.46274	0.0213791	0.658459	-3724	0.270097	0.628225	0.545797
CD68	NM_001251	chr17	+	7423528	7426153	chr17.7427009-7428155	-56.3087	0.0214515	0.658569	3481	-1.84727	0.164522	0.321755
MPDU1	NM_004870	chr17	+	7427688	7432249	chr17.7427009-7428155	-56.3087	0.0214515	0.658569	-679	0.400729	0.450318	0.482524
ALKBH5	NM_017758	chr17	+	18027591	18053992	chr17.18026983-18029085	-0.766776	0.0218183	0.659636	-608	-0.0980062	0.818188	0.604035
ZNF134	NM_003435	chr19	+	62817641	62825448	chr19.62817342-62817714	-0.50885	0.0218332	0.659636	-299	0.201314	0.669926	0.560465
ANKLE2	NM_015114	chr12	-	131812326	131848524	chr12.131845560-131845924	-9.57266	0.0218886	0.659636	2600	0.581141	0.120136	0.288551
C9orf116	NM_144654	chr9	-	137526846	137531582	chr9.137531215-137533092	-0.660022	0.0219192	0.659636	-1510	0.925518	0.274122	0.39602
MRPS2	NM_016034	chr9	+	137532303	137536340	chr9.137531215-137533092	-0.660022	0.0219192	0.659636	-1088	-0.463969	0.327241	0.42567
RTN4RL2	NM_178570	chr11	+	56984914	57000960	chr11.56983342-56985283	-7.78548	0.0221261	0.659801	-1572	-0.659469	0.220173	0.364821
CHTF18	NM_022092	chr16	+	778622	788075	chr16.777377-779342	-3.14317	0.0222114	0.659801	-1245	0.384209	0.397597	0.460112
RPUSD1	NM_058192	chr16	-	774974	778384	chr16.777377-779342	-3.14317	0.0222114	0.659801	-958	0.432577	0.41851	0.468596
C9orf9	NM_018956	chr9	+	134744110	134755239	chr9.134743168-134744205	-1.3267	0.0223664	0.661629	-942	-0.307394	0.620877	0.542766
C9orf98	NM_152572	chr9	-	134590785	134744019	chr9.134743168-134744205	-1.3267	0.0223664	0.661629	-186	0.941266	0.272047	0.394462
ZC3H18	NM_144604	chr16	+	87164289	87225872	chr16.87163677-87164834	-1.13969	0.0224153	0.661629	-612	0.0147876	0.971766	0.643664
IRF5	NM_001098629	chr7	+	128365229	128377324	chr7.128365054-128365992	-3.53196	0.0224429	0.661629	-175	0.143509	0.823055	0.605313
CILP2	NM_153221	chr19	+	19510073	19518468	chr19.19511683-19512274	-4.56858	0.0226195	0.664607	1610	-0.0756359	0.947932	0.638271
LYSMD2	NM_001143917	chr15	-	49802553	49830942	chr15.49830714-49831739	-1.08549	0.0227567	0.66558	-797	-0.803669	0.218804	0.363121
TMOD2	NM_014548	chr15	+	49831049	49895848	chr15.49830714-49831739	-1.08549	0.0227567	0.66558	-335	0.895588	0.323249	0.424375
ZFP41	NM_173832	chr8	+	144400483	144416250	chr8.144403740-144404118	-2.43196	0.0228636	0.666666	3257	0.486443	0.355669	0.439039
RIMS1	NM_014989	chr6	+	72653370	73169229	chr6.72652757-72653125	-52.7667	0.023035	0.669624	-613	1.93494	0.190708	0.343138
HES6	NM_018645	chr2	-	238811648	238813420	chr2.238812331-238814639	-19.4338	0.0231045	0.670629	-1219	0.802408	0.276181	0.397719
GEFT	NM_001111270	chr12	+	56290229	56297293	chr12.56291249-56291618	-19.705	0.0232674	0.671286	1020	1.353	0.180775	0.333533
B3GNT1	NM_006876	chr11	-	65869418	65871737	chr11.65871073-65872101	-1.12377	0.0233663	0.671766	-364	0.537465	0.479734	0.492027
BRMS1	NM_015399	chr11	-	65861379	65869158	chr11.65871073-65872101	-1.12377	0.0233663	0.671766	-2943	0.516266	0.168642	0.325641
FASN	NM_004104	chr17	-	77629502	77649395	chr17.77647460-77647681	-59.3434	0.0234978	0.671955	1714	0.864872	0.210136	0.356719
HYAL2	NM_003773	chr3	-	50330231	50335285	chr3.50332457-50332687	-14.2917	0.0236524	0.67297	2598	-0.0418991	0.920685	0.631946
C1QTNF1	NM_198594	chr17	+	74531845	74557465	chr17.74531618-74532463	-61.0031	0.0236959	0.67297	-227	-3.20488	0.00584516	0.101045
ARHGEF10L	NM_018125	chr1	+	17738916	17896957	chr1.17738450-17739217	-1.32705	0.0238424	0.673012	-466	0.773411	0.0701508	0.240224
BACE1	NM_138971	chr11	-	116661624	116692182	chr11.116691554-116692189	-6.48419	0.0241549	0.674683	-7	0.81713	0.29556	0.408289
LARP6	NM_018357	chr15	-	68910942	68933552	chr15.68933049-68933874	7.28287	0.0245795	0.678664	-322	-1.50617	0.0892742	0.259425
CYP1A1	NM_000499	chr15	-	72798935	72804930	chr15.72805239-72806389	-4.60758	0.0247124	0.678664	-1459	-0.235964	0.723853	0.577672
CAMK2N2	NM_033259	chr3	-	185459696	185461945	chr3.185460239-185463324	-23.2613	0.0247207	0.678664	-1379	-1.26725	0.220696	0.364961
GATAD2A	NM_017660	chr19	+	19357641	19480741	chr19.19356952-19358038	-0.903589	0.0247824	0.678664	-689	-0.702649	0.155937	0.31582
LMTK3	NM_001080434	chr19	-	53680339	53708258	chr19.53708549-53709019	-1.07109	0.0247984	0.678664	-761	1.18722	0.468305	0.487364
EGFLAM	NM_152403	chr5	+	38294289	38500407	chr5.38293582-38294893	-26.2816	0.0249172	0.680942	-707	-4.72523	0.0163601	0.145519
NDRG2	NM_201537	chr14	-	20554761	20563775	chr14.20562575-20564110	-17.8076	0.0251679	0.683338	-335	1.5128	0.148073	0.311497
FZD5	NM_003468	chr2	-	208335554	208342388	chr2.208339803-208343179	17.2513	0.025301	0.683683	-791	-1.46031	0.0598527	0.230528
GINS2	NM_016095	chr16	-	84268781	84280089	chr16.84279710-84280442	-3.60999	0.0253648	0.684186	-353	0.153748	0.847491	0.611232
STMN3	NM_015894	chr20	-	61741504	61755224	chr20.61753960-61755279	-30.3785	0.0253932	0.684186	-55	1.55934	0.36485	0.444551
FASN	NM_004104	chr17	-	77629502	77649395	chr17.77648468-77650565	-3.56474	0.0256126	0.686334	-1170	0.864872	0.210136	0.356719
FASN	NM_004104	chr17	-	77629502	77649395	chr17.77651954-77652173	-50.5896	0.0257359	0.686334	-2778	0.864872	0.210136	0.356719
FAM53B	NM_014661	chr10	-	126297852	126422920	chr10.126421304-126423275	-0.493263	0.0257397	0.686334	-355	0.574062	0.244015	0.379798
MRPL20	NM_017971	chr1	-	1327138	1332556	chr1.1331867-1332815	-3.21068	0.0265618	0.697856	-259	0.439	0.224282	0.366957
RASSF2	NM_014737	chr20	-	4708669	4752291	chr20.4751013-4752146	-25.1586	0.0270109	0.699356	145	-2.51358	0.120355	0.288865
STMN1	NM_001145454	chr1	-	26083264	26105580	chr1.26104537-26106211	-2.05597	0.0270147	0.699356	-631	-0.502463	0.404871	0.46328
ZBTB45	NM_032792	chr19	-	63716708	63722733	chr19.63720164-63720751	-2.72791	0.0271217	0.700231	1982	0.393158	0.358009	0.44078
AKAP10	NM_007202	chr17	-	19749341	19821721	chr17.19821268-19822225	-2.93844	0.0272005	0.700656	-504	-0.172716	0.741673	0.582874
LASS1	NM_021267	chr19	-	18840360	18867953	chr19.18867031-18868546	-22.8774	0.0272113	0.700656	-593	0.616391	0.349295	0.435749
SLC30A3	NM_003459	chr2	-	27330943	27339464	chr2.27338377-27341693	-20.4348	0.0273472	0.700798	-2229	-0.468874	0.595656	0.534046
NFIC	NM_205843	chr19	+	3310615	3414603	chr19.3309495-3312248	-5.14932	0.0277657	0.701687	-1120	-0.222319	0.639801	0.550093
RASSF1	NM_007182	chr3	-	50342220	50353371	chr3.50357893-50358314	-29.6835	0.0279802	0.701687	-4943	-0.757668	0.154526	0.314624
ZMYND10	NM_015896	chr3	-	50353540	50358160	chr3.50357893-50358314	-29.6835	0.0279802	0.701687	-154	1.47478	0.286391	0.403308
MEX3B	NM_032246	chr15	-	80121182	80125416	chr15.80122527-80126992	-3.15695	0.0281174	0.701687	-1576	1.73924	0.323771	0.424482
ZNF200	NM_198087	chr16	-	3212325	3225458	chr16.3224640-3225512	-1.15805	0.0282895	0.701687	-54	0.219921	0.683957	0.564917
SLC25A22	NM_024698	chr11	-	780474	786221	chr11.781953-782400	2.40168	0.0284569	0.701687	3821	-1.10616	0.0777216	0.247443
TNK1	NM_003985	chr17	+	7225088	7233816	chr17.7224947-7225411	-3.01595	0.0285508	0.701687	-141	0.472969	0.407693	0.464567
SNX9	NM_016224	chr6	+	158164281	158286097	chr6.158163589-158165023	-10.2271	0.0285596	0.701687	-692	-0.931021	0.0569214	0.227537
ADAMTS15	NM_139055	chr11	+	129824078	129848926	chr11.129823444-129825408	-28.7055	0.0285629	0.701687	-634	1.07086	0.664116	0.558856
LHX2	NM_004789	chr9	+	125813709	125835263	chr9.125813067-125820774	-12.2918	0.028594	0.701687	-642	0.81947	0.551144	0.519589
IRS1	NM_005544	chr2	-	227304276	227371750	chr2.227370326-227373156	-31.5295	0.0286011	0.701687	-1406	2.34152	0.153241	0.31405
LMTK3	NM_001080434	chr19	-	53680339	53708258	chr19.53706423-53706752	-48.5503	0.0288162	0.702332	1506	1.18722	0.468305	0.487364
GAD1	NM_000817	chr2	+	171381445	171425905	chr2.171379844-171380050	-16.9716	0.0291434	0.703853	-1601	-1.89599	0.197005	0.347192
PHF11	NM_001040443	chr13	+	48967801	49001118	chr13.48968023-48968720	-7.37464	0.0291932	0.703853	222	-0.644717	0.250211	0.38319
NTRK2	NM_001018064	chr9	+	86473285	86828325	chr9.86472998-86475524	-35.2894	0.0292458	0.703853	-287	0.031492	0.971305	0.643664
RCCD1	NM_033544	chr15	+	89299109	89307359	chr15.89300956-89301822	-34.3943	0.0292827	0.703853	1847	-0.102479	0.869713	0.618407
PSMB3	NM_002795	chr17	+	34162527	34174004	chr17.34162188-34163103	-1.3828	0.0295351	0.708173	-339	0.674825	0.476895	0.49154
TPRG1L	NM_182752	chr1	+	3531415	3536554	chr1.3530627-3532101	-1.38597	0.0295757	0.708173	-788	0.094764	0.794498	0.597537
OBSCN	NM_001098623	chr1	+	226462483	226633198	chr1.226466094-226468660	-9.21184	0.0295787	0.708173	3611	-0.755009	0.331194	0.427288
C18orf1	NM_181481	chr18	+	13208785	13642753	chr18.13207073-13209044	-15.9289	0.0297111	0.708814	-1712	1.16943	0.26959	0.392621
PTPN18	NM_001142370	chr2	+	130830049	130849451	chr2.130829560-130830747	-1.95964	0.0298404	0.709249	-489	0.0282073	0.943979	0.637781
ZNF236	NM_007345	chr18	+	72665103	72811670	chr18.72662797-72664893	-5.82677	0.0301465	0.712985	-2306	0.683597	0.124546	0.291418
PRR5	NM_001017528	chr22	+	43443256	43512225	chr22.43442823-43443756	-44.7925	0.0305471	0.71544	-433	0.523854	0.43925	0.476204
UCK1	NM_001135954	chr9	-	133389004	133396483	chr9.133395846-133396994	-9.78937	0.0306388	0.71544	-511	0.49765	0.254309	0.385172
SLC38A9	NM_173514	chr5	-	54957432	55043920	chr5.55043593-55044125	-0.802177	0.0306611	0.71544	-205	0.425971	0.551078	0.519589
EHD3	NM_014600	chr2	+	31310383	31344763	chr2.31310244-31311157	-28.1748	0.0309885	0.719176	-139	0.372596	0.557289	0.521933
PIN1	NM_006221	chr19	+	9806998	9821358	chr19.9806505-9807389	-0.827219	0.0311188	0.719176	-493	-0.644194	0.237403	0.37549
GPR68	NM_003485	chr14	-	90768628	90789977	chr14.90789329-90789981	-6.63544	0.0314202	0.721725	-4	3.56748	0.116622	0.286088
PDGFRL	NM_006207	chr8	+	17478985	17544903	chr8.17478933-17479239	-0.897178	0.0315565	0.721813	-52	2.93761	0.074074	0.243853
CCNG1	NM_004060	chr5	+	162797154	162804600	chr5.162796962-162797585	0.553854	0.0315949	0.721813	-192	0.399245	0.590972	0.533354
IL17RA	NM_014339	chr22	+	15945848	15971389	chr22.15945517-15946990	-11.066	0.0317255	0.721813	-331	0.213104	0.678265	0.563715
AHSA2	NM_152392	chr2	+	61258324	61267562	chr2.61257552-61258865	-7.36184	0.0318239	0.722962	-772	0.409766	0.385887	0.455316
PACS2	NM_001100913	chr14	+	104852125	104935529	chr14.104851384-104853072	-1.67607	0.0321103	0.724545	-741	1.07628	0.0669903	0.236922
ATP5D	NM_001687	chr19	+	1192748	1195824	chr19.1187946-1189311	-3.71245	0.0323548	0.727039	-4802	0.142464	0.811222	0.602237
C19orf26	NM_152769	chr19	-	1180946	1188990	chr19.1187946-1189311	-3.71245	0.0323548	0.727039	-321	0.646625	0.289006	0.404686
ATP5D	NM_001687	chr19	+	1192748	1195824	chr19.1192619-1193569	-4.37971	0.0323642	0.727039	-129	0.142464	0.811222	0.602237
C19orf26	NM_152769	chr19	-	1180946	1188990	chr19.1192619-1193569	-4.37971	0.0323642	0.727039	-4579	0.646625	0.289006	0.404686
TNFRSF12A	NM_016639	chr16	+	3010313	3012384	chr16.3007522-3008359	-4.23289	0.0324635	0.727039	-2791	-0.959725	0.0627569	0.232727
GDF15	NM_004864	chr19	+	18357967	18360986	chr19.18358063-18358269	-46.4943	0.0325244	0.727039	96	0.543976	0.793862	0.597446
MFSD4	NM_181644	chr1	+	203804734	203838669	chr1.203804374-203805066	-16.9743	0.0326998	0.72841	-360	1.89813	0.116711	0.286116
FAM155B	NM_015686	chrX	+	68641802	68669076	chrX.68640456-68642776	-24.067	0.0338081	0.738499	-1346	3.14267	0.17535	0.329852
CPSF3L	NM_017871	chr1	-	1236827	1249909	chr1.1249506-1250498	-1.93734	0.0341848	0.742494	-589	-0.329515	0.426532	0.47223
GLTPD1	NM_001029885	chr1	+	1250005	1254139	chr1.1249506-1250498	-1.93734	0.0341848	0.742494	-499	-0.430653	0.267767	0.391792
DLX2	NM_004405	chr2	-	172672411	172675724	chr2.172673008-172676103	-15.7239	0.0343205	0.743248	-379	0.87332	0.406619	0.464086
SYNGR3	NM_004209	chr16	+	1979968	1984277	chr16.1980035-1980629	-15.1339	0.0345413	0.743248	67	1.87538	0.270501	0.393311
MUC6	NM_005961	chr11	-	1002823	1026706	chr11.1026420-1026827	-46.0879	0.0345611	0.743248	-121	2.759	0.273889	0.395895
MAPK8IP1	NM_005456	chr11	+	45863777	45884592	chr11.45863582-45864385	-13.9025	0.0353523	0.744175	-195	1.70198	0.0928785	0.263306
PDPR	NM_017990	chr16	+	68705029	68752685	chr16.68705167-68706260	-2.71806	0.0353581	0.744175	138	0.197116	0.757777	0.587523
GPR158	NM_020752	chr10	+	25504295	25931163	chr10.25503762-25505645	-32.767	0.0354479	0.744175	-533	-1.89313	0.246377	0.380991
PPYR1	NM_005972	chr10	+	46503539	46508326	chr10.46503347-46503639	-50.0043	0.0357221	0.744175	-192	-3.12898	0.00215917	0.0641231
YTHDC2	NM_022828	chr5	+	112877308	112958880	chr5.112877164-112877881	-0.374006	0.0357913	0.744175	-144	-0.241762	0.611883	0.540637
PPAP2C	NM_177526	chr19	-	232043	242435	chr19.246114-246354	-65.873	0.0358568	0.744175	-3919	-0.504375	0.290648	0.405795
SHROOM1	NM_133456	chr5	-	132185910	132189901	chr5.132186441-132187102	-2.12699	0.0359685	0.744175	2799	-1.43159	0.0255829	0.169123
ORAI2	NM_032831	chr7	+	101861000	101884273	chr7.101860610-101861339	-8.38885	0.0360879	0.744175	-390	1.00639	0.324415	0.424663
C14orf21	NM_174913	chr14	+	23838937	23844214	chr14.23838460-23839204	-0.378112	0.0361502	0.744373	-477	0.74146	0.218238	0.362895
DHRS1	NM_001136050	chr14	-	23829645	23838879	chr14.23838460-23839204	-0.378112	0.0361502	0.744373	-325	0.110009	0.7668	0.589556
PMPCA	NM_015160	chr9	+	138424936	138438034	chr9.138424288-138425616	-0.529617	0.0361943	0.744373	-648	0.492949	0.198939	0.348286
SDCCAG3	NM_006643	chr9	-	138416194	138424875	chr9.138424288-138425616	-0.529617	0.0361943	0.744373	-741	-0.459685	0.20694	0.353745
TMEM51	NM_001136217	chr1	+	15351614	15419560	chr1.15351806-15354058	5.55039	0.0364731	0.744373	192	-1.37789	0.120009	0.288376
DCDC2	NM_016356	chr6	-	24279961	24466259	chr6.24465698-24466288	-31.346	0.0364851	0.744373	-29	3.62177	0.0634952	0.232727
C9orf72	NM_018325	chr9	-	27536543	27563481	chr9.27562966-27563385	-0.455335	0.0369911	0.746076	96	0.00942668	0.988732	0.647125
GRAMD2	NM_001012642	chr15	-	70239201	70277190	chr15.70276532-70277173	56.2981	0.0369978	0.746076	17	-1.57188	0.506326	0.503072
NRL	NM_006177	chr14	-	23619155	23623672	chr14.23620157-23620988	-11.0837	0.0372819	0.748123	2684	0.142109	0.829379	0.606444
DOCK6	NM_020812	chr19	-	11170970	11234157	chr19.11233679-11234126	-0.666544	0.0372947	0.748123	31	0.745654	0.441298	0.477429
TUBGCP2	NM_006659	chr10	-	134943127	134972634	chr10.134973228-134973438	-46.612	0.0373419	0.748285	-804	0.154985	0.819032	0.604189
ZNF511	NM_145806	chr10	+	134972412	134976656	chr10.134973228-134973438	-46.612	0.0373419	0.748285	816	-0.319416	0.670026	0.560481
NHS	NM_198270	chrX	+	17303463	17664034	chrX.17303080-17305738	15.5767	0.0374636	0.749104	-383	-2.53423	0.205247	0.352791
CAMSAP1	NM_015447	chr9	-	137840153	137938826	chr9.137938283-137940146	-2.90409	0.0375771	0.749104	-1320	-0.137502	0.710076	0.572963
CFD	NM_001928	chr19	+	810664	814610	chr19.811517-813123	-21.7352	0.0376174	0.749104	853	1.39492	0.24006	0.37741
B3GNT5	NM_032047	chr3	+	184453725	184473873	chr3.184454120-184455326	46.5677	0.0381843	0.750229	395	-3.68026	0.0888196	0.258666
BAI2	NM_001703	chr1	-	31965304	32002235	chr1.32000934-32002839	-9.00167	0.0382951	0.750229	-604	1.21821	0.180164	0.333188
GNG13	NM_016541	chr16	-	788041	790734	chr16.790228-790807	-24.4721	0.0384717	0.750229	-73	1.64976	0.0722626	0.242248
GABARAP	NM_007278	chr17	-	7084461	7086477	chr17.7086203-7087433	-1.05529	0.0386455	0.750229	-956	0.182375	0.677061	0.563347
PHF23	NM_024297	chr17	-	7079070	7083549	chr17.7086203-7087433	-1.05529	0.0386455	0.750229	-3884	0.133772	0.696583	0.568695
RAB3A	NM_002866	chr19	-	18168610	18175874	chr19.18180145-18180363	-22.4394	0.0387163	0.750229	-4489	1.58483	0.0545531	0.223666
NRBP2	NM_178564	chr8	-	144987903	144996188	chr8.144995478-144995796	-22.4898	0.0393568	0.753407	392	0.60695	0.18546	0.337233
TUT1	NM_022830	chr11	-	62099092	62115685	chr11.62115389-62116250	-0.625018	0.0395962	0.753407	-565	0.698428	0.171912	0.327796
BRD9	NM_023924	chr5	-	916850	945939	chr5.945522-946479	-1.0947	0.0398067	0.753407	-540	-0.294267	0.45777	0.48534
TRIP13	NM_004237	chr5	+	946003	971160	chr5.945522-946479	-1.0947	0.0398067	0.753407	-481	-0.73916	0.158021	0.316571
C7orf38	NM_145111	chr7	-	98981858	98987652	chr7.98987444-98987743	-0.679864	0.0398931	0.753407	-91	0.384662	0.255899	0.385851
SYF2	NM_207170	chr1	-	25421353	25431600	chr1.25431150-25431765	-1.52461	0.0401044	0.753407	-165	-0.00813369	0.982624	0.646536
SERHL	NR_027786	chr22	+	41226528	41238509	chr22.41226580-41226985	-53.4382	0.0405489	0.756744	52	-1.01902	0.130637	0.296873
S1PR3	NM_005226	chr9	+	90796181	90809745	chr9.90795584-90795961	-43.0637	0.0405585	0.756744	-597	0.710754	0.487776	0.495822
KHDRBS3	NM_006558	chr8	+	136538897	136729030	chr8.136538608-136539524	-2.33794	0.0407473	0.75836	-289	1.36929	0.455677	0.484453
CXCL14	NM_004887	chr5	-	134934267	134942868	chr5.134942077-134942880	34.6113	0.040781	0.75836	-12	3.21382	0.161263	0.318944
RASL11B	NM_023940	chr4	+	53423251	53427759	chr4.53422794-53423757	-20.2578	0.0411717	0.759455	-457	2.38108	0.106049	0.276672
C8orf73	NM_001100878	chr8	-	144719505	144726071	chr8.144722715-144723431	-49.4694	0.0411721	0.759455	2640	1.04278	0.131372	0.297718
TMEM121	NM_025268	chr14	+	105063997	105067584	chr14.105063544-105067459	-11.039	0.0413553	0.759455	-453	2.14817	0.0894233	0.259479
BTC	NM_001729	chr4	-	75890471	75938906	chr4.75938125-75938764	0.393482	0.0414089	0.759455	142	0.581749	0.508987	0.504603
GNAZ	NM_002073	chr22	+	21742668	21797221	chr22.21742224-21743597	-5.79299	0.0418467	0.763486	-444	1.54547	0.137495	0.302092
ABCD1	NM_000033	chrX	+	152643516	152663410	chrX.152642068-152644913	10.4371	0.0423129	0.767604	-1448	-0.657468	0.422626	0.470404
BCAP31	NR_024450	chrX	-	152619140	152643395	chrX.152642068-152644913	10.4371	0.0423129	0.767604	-1518	-0.0612976	0.907647	0.627938
HEBP2	NM_014320	chr6	+	138767028	138776275	chr6.138766310-138767908	-3.52747	0.0425492	0.769705	-718	-0.448342	0.326518	0.4254
TUBB4	NM_006087	chr19	-	6445329	6453330	chr19.6453090-6453411	-23.6272	0.0428784	0.770904	-81	2.24571	0.0610844	0.231672
POM121	NM_172020	chr7	+	71987871	72056774	chr7.71987710-71988701	-0.639358	0.0429808	0.771116	-161	0.25677	0.503343	0.501769
HIGD2A	NM_138820	chr5	+	175748389	175749357	chr5.175748803-175749054	-1.51429	0.0433736	0.772204	414	0.225469	0.543985	0.516762
SOX9	NM_000346	chr17	+	67628755	67634155	chr17.67624419-67625866	-25.5955	0.0435977	0.772204	-4336	-2.31976	0.00602871	0.101562
DDX51	NM_175066	chr12	-	131187092	131194833	chr12.131193819-131195422	-1.52368	0.043695	0.772204	-589	0.628739	0.117654	0.286711
NOC4L	NM_024078	chr12	+	131194945	131202939	chr12.131193819-131195422	-1.52368	0.043695	0.772204	-1126	0.359247	0.382396	0.453526
CXCL16	NM_022059	chr17	-	4583576	4589972	chr17.4588787-4590159	-3.29284	0.0440567	0.77431	-187	1.23961	0.490732	0.496833
ZMYND15	NM_001136046	chr17	+	4590067	4596159	chr17.4588787-4590159	-3.29284	0.0440567	0.77431	-1280	1.19511	0.41733	0.468009
ELOVL2	NM_017770	chr6	-	11088978	11152610	chr6.11151899-11153192	-57.5537	0.0441838	0.775122	-582	4.22668	0.0546095	0.223666
BAD	NM_032989	chr11	-	63793876	63808752	chr11.63809152-63810228	-1.10505	0.0448639	0.776388	-1476	-0.060647	0.912201	0.629366
GPR137	NM_020155	chr11	+	63809906	63813539	chr11.63809152-63810228	-1.10505	0.0448639	0.776388	-754	0.0911961	0.845157	0.610493
DISP2	NM_033510	chr15	+	38437725	38450548	chr15.38437347-38438394	-5.12774	0.0451006	0.778771	-378	0.46327	0.715778	0.575089
PCSK6	NM_002570	chr15	-	99661655	99847710	chr15.99846383-99848131	-12.7041	0.0451643	0.778771	-421	2.32566	0.0680831	0.238234
EFNA4	NM_005227	chr1	+	153302836	153308653	chr1.153301549-153303202	-16.9935	0.0456621	0.778963	-1287	0.889452	0.217373	0.362477
SEMA4C	NM_017789	chr2	-	96889199	96899462	chr2.96897827-96899997	-1.2812	0.0458217	0.778963	-535	0.726684	0.386286	0.455442
PRKCH	NM_006255	chr14	+	60858267	61087451	chr14.60857633-60859220	-7.12329	0.0459138	0.778963	-634	1.02731	0.256249	0.386163
FLJ35220	NM_173627	chr17	+	76003561	76026476	chr17.76003032-76004317	-0.926689	0.0459953	0.778963	-529	0.481953	0.417454	0.468009
PWWP2B	NM_001098637	chr10	+	134060691	134081348	chr10.134059357-134061046	-20.1734	0.0460454	0.778963	-1334	0.264269	0.559626	0.523086
GPR37	NM_005302	chr7	-	124173349	124192917	chr7.124191936-124193425	-7.24155	0.0461277	0.778963	-508	0.395946	0.591517	0.533633
ADARB1	NM_001112	chr21	+	45318920	45470906	chr21.45318601-45319900	-2.88816	0.046173	0.778963	-319	-0.376195	0.511453	0.505317
ZNF764	NM_033410	chr16	-	30472585	30477085	chr16.30480194-30480538	45.6648	0.0461738	0.778963	-3453	1.33755	0.00502201	0.0960699
THOC4	NM_005782	chr17	-	77439008	77442758	chr17.77439500-77439782	-3.16335	0.0461761	0.778963	2976	0.251263	0.519528	0.508217
KIAA1024	NM_015206	chr15	+	77511912	77551697	chr15.77511154-77512698	-48.1717	0.0464518	0.778963	-758	-0.906724	0.190781	0.343193
ENDOG	NM_004435	chr9	+	130620599	130624776	chr9.130620411-130621422	-3.22061	0.0465122	0.778963	-188	0.498746	0.285238	0.40266
ERN1	NM_001433	chr17	-	59474121	59561234	chr17.59560703-59561782	5.36847	0.0471841	0.780339	-548	0.60618	0.299608	0.410319
CGGBP1	NM_003663	chr3	-	88183789	88190836	chr3.88190237-88191196	0.742578	0.0472571	0.780339	-360	0.442721	0.256621	0.386436
STAM2	NM_005843	chr2	-	152681560	152740752	chr2.152740179-152741141	-0.938028	0.0474425	0.780339	-389	0.214389	0.566088	0.525369
EIF4E3	NM_173359	chr3	-	71811131	71886614	chr3.71885247-71886896	-34.4526	0.0475009	0.780339	-282	0.950379	0.275035	0.396632
GPR27	NM_018971	chr3	+	71885890	71887018	chr3.71885247-71886896	-34.4526	0.0475009	0.780339	-643	2.57913	0.176891	0.330678
FXYD6	NM_022003	chr11	-	117212902	117252577	chr11.117252312-117252927	-13.5274	0.0477519	0.780339	-350	1.4653	0.165155	0.322185
POLD2	NM_006230	chr7	-	44120810	44129672	chr7.44129375-44130245	-26.1914	0.0478428	0.780339	-573	0.0187293	0.966053	0.642807
NCL	NM_005381	chr2	-	232027702	232037449	chr2.232036689-232038393	-2.74518	0.0480189	0.780339	-944	-0.0350965	0.936302	0.635769
TRH	NM_007117	chr3	+	131175803	131179466	chr3.131175814-131177528	6.41932	0.0482811	0.780339	11	5.43813	0.000128818	0.0171213
YIF1B	NM_001145463	chr19	-	43486039	43498446	chr19.43502216-43502789	-8.76573	0.0485734	0.780339	-4343	-0.701363	0.116901	0.286116
MACF1	NM_012090	chr1	+	39319704	39725376	chr1.39319600-39320546	-15.0712	0.0486504	0.780339	-104	-2.03128	0.0230882	0.165361
TMED2	NM_006815	chr12	+	122635028	122648641	chr12.122634888-122635652	-0.381435	0.048681	0.780339	-140	1.01184	0.062841	0.232727
ADARB1	NM_001112	chr21	+	45318920	45470906	chr21.45317357-45317598	-9.63101	0.0490708	0.780339	-1563	-0.376195	0.511453	0.505317
SH3RF1	NM_020870	chr4	-	170251981	170428824	chr4.170427932-170429419	1.36069	0.0492681	0.780339	-595	-0.50928	0.217105	0.362391
EFCAB6	NM_198856	chr22	-	42255986	42539451	chr22.42539280-42539745	-2.00798	0.0499015	0.780339	-294	1.89331	0.136028	0.301735
ARG2	NM_001172	chr14	+	67156331	67188189	chr14.67156030-67156710	-1.78191	0.0499042	0.780339	-301	0.571614	0.295096	0.408208
TPPP	NM_007030	chr5	-	712976	746510	chr5.745681-747377	-4.66592	0.0499165	0.780339	-867	0.814073	0.489796	0.496577
