# Supplementary material for: Integrated Analysis of Gene Expression, CpG Island Methylation, and Gene Copy Number in Breast Cancer Cells by Deep Sequencing
Source: PLoS One. 2011 Feb 25;6(2):e17490. doi: 10.1371/journal.pone.0017490 (PMC3045451; doi:10.1371/journal.pone.0017490)
Supplement: Table S5 — Detected CNA segments in 7 breast cancer cell lines (reference to MCF10A normal cell line). (XLSX) [file pone.0017490.s005.xlsx]

## Sheet: Sheet1
Cellline	chromosome	start	end	Classification (-1 and 0.59)	length(bps)	meanlog2ratio
BT20	chr1	104322200	106634518	Below	2312318	-1.1889
BT20	chr1	106634518	109031433	Above	2396915	0.752585
BT20	chr1	109031433	109313423	Above	281990	1.68621
BT20	chr1	109313423	109623612	Above	310189	2.19357
BT20	chr1	109623612	110159393	Above	535781	1.68598
BT20	chr1	110159393	112330716	Above	2171323	0.882293
BT20	chr1	112330716	119098476	Above	6767760	1.63077
BT20	chr1	119098476	120339232	Above	1240756	1.79656
BT20	chr10	17215489	17920464	Above	704975	1.05273
BT20	chr10	17920464	18202454	Above	281990	1.3943
BT20	chr10	18202454	18992026	Above	789572	1.11209
BT20	chr10	18992026	20571170	Above	1579144	0.952333
BT20	chr10	20571170	25928980	Above	5357810	1.06817
BT20	chr10	26210970	32104561	Above	5893591	0.77399
BT20	chr10	32386551	35855028	Above	3468477	0.777427
BT20	chr10	35855028	36249814	Above	394786	1.58973
BT20	chr10	36249814	36898391	Above	648577	0.783185
BT20	chr10	37575167	38167346	Above	592179	0.762822
BT20	chr10	82608970	85316074	Below	2707104	-1.18619
BT20	chr10	89404929	92732411	Below	3327482	-1.1647
BT20	chr10	97046858	99218181	Below	2171323	-1.15457
BT20	chr10	99782161	101135713	Below	1353552	-1.1472
BT20	chr10	102263673	107395891	Below	5132218	-1.10898
BT20	chr10	107395891	111089960	Below	3694069	-1.21604
BT20	chr10	112922895	113825263	Below	902368	-1.18231
BT20	chr10	114107253	114473840	Below	366587	-1.34106
BT20	chr10	114473840	119690655	Below	5216815	-1.09114
BT20	chr10	119690655	119972645	Below	281990	-1.29893
BT20	chr10	119972645	127529977	Below	7557332	-1.09022
BT20	chr10	127981161	133367170	Below	5386009	-1.08231
BT20	chr10	134495130	134918115	Below	422985	-1.19341
BT20	chr11	119380466	119718854	Above	338388	1.19527
BT20	chr11	132972384	133254374	Above	281990	0.905719
BT20	chr12	73923678	74741449	Below	817771	-1.12336
BT20	chr12	75023439	76405190	Below	1381751	-1.11714
BT20	chr12	76405190	78971299	Below	2566109	-1.25221
BT20	chr12	79535279	81424612	Below	1889333	-1.2804
BT20	chr12	81424612	84977686	Below	3553074	-1.1715
BT20	chr12	84977686	85372472	Below	394786	-1.36624
BT20	chr12	85710860	89151138	Below	3440278	-1.18852
BT20	chr13	18371648	19697001	Above	1325353	1.08555
BT20	chr13	29341059	31371387	Above	2030328	1.39416
BT20	chr15	76264195	76799976	Above	535781	0.779648
BT20	chr15	90053506	92224829	Above	2171323	0.843822
BT20	chr15	92224829	95665107	Above	3440278	0.69436
BT20	chr15	96088092	97046858	Above	958766	0.78061
BT20	chr15	97046858	97357047	Above	310189	1.26022
BT20	chr16	33993894	35065456	Above	1071562	1.31206
BT20	chr16	44906907	45837474	Above	930567	0.832102
BT20	chr16	45837474	47162827	Above	1325353	1.76097
BT20	chr16	47162827	48318986	Above	1156159	0.941698
BT20	chr16	58978208	63997630	Above	5019422	0.671572
BT20	chr16	63997630	65886963	Above	1889333	1.13511
BT20	chr16	65886963	66168953	Above	281990	1.78038
BT20	chr16	66168953	67071321	Above	902368	1.21287
BT20	chr16	67071321	67832694	Above	761373	1.66143
BT20	chr16	67832694	68227480	Above	394786	1.18996
BT20	chr16	68227480	69411838	Above	1184358	1.48606
BT20	chr16	69778425	75164434	Above	5386009	1.49539
BT20	chr16	75164434	76348792	Above	1184358	1.11563
BT20	chr16	76799976	77363956	Above	563980	1.15122
BT20	chr16	77730543	78943100	Above	1212557	1.97091
BT20	chr16	78943100	84385507	Above	5442407	1.21527
BT20	chr16	84385507	87825785	Above	3440278	0.909691
BT20	chr18	17948663	21417140	Below	3468477	-1.08553
BT20	chr18	21896523	23306473	Below	1409950	-1.17428
BT20	chr18	25139408	25816184	Below	676776	-1.41262
BT20	chr18	25816184	27959308	Below	2143124	-1.25019
BT20	chr18	27959308	31484183	Below	3524875	-1.14245
BT20	chr18	33852899	36588202	Below	2735303	-1.25746
BT20	chr18	37885356	39097913	Below	1212557	-1.28461
BT20	chr18	40366868	41974211	Below	1607343	-1.15942
BT20	chr18	42876579	44117335	Below	1240756	-1.1638
BT20	chr18	47642210	50095523	Below	2453313	-1.22846
BT20	chr18	50631304	58414228	Below	7782924	-1.13995
BT20	chr18	58752616	61093133	Below	2340517	-1.1885
BT20	chr18	61093133	61459720	Below	366587	-1.45315
BT20	chr18	61459720	66056157	Below	4596437	-1.23714
BT20	chr18	67635301	68763261	Below	1127960	-1.36475
BT20	chr18	68763261	76137301	Below	7374040	-1.10339
BT20	chr2	28199	5005322	Above	4977123	0.695802
BT20	chr2	10193938	10560525	Above	366587	0.764894
BT20	chr2	20232782	20712165	Above	479383	0.875779
BT20	chr2	99556569	99923156	Above	366587	0.838222
BT20	chr2	105139971	105450160	Above	310189	1.14362
BT20	chr2	109003234	109398020	Above	394786	1.1031
BT20	chr2	128093957	128375947	Above	281990	0.866513
BT20	chr2	142278054	143490611	Above	1212557	0.779653
BT20	chr2	164047682	164498866	Above	451184	0.851911
BT20	chr2	170477054	171125631	Above	648577	1.10941
BT20	chr2	171971601	173635342	Above	1663741	0.765214
BT20	chr2	173635342	175552874	Above	1917532	1.09779
BT20	chr2	176201451	178598366	Above	2396915	1.0954
BT20	chr2	180826087	181108077	Above	281990	0.878099
BT20	chr2	181108077	191034125	Above	9926048	0.682934
BT20	chr2	191034125	191485309	Above	451184	0.928803
BT20	chr2	191485309	194277010	Above	2791701	0.735611
BT20	chr2	194559000	197576293	Above	3017293	0.723453
BT20	chr2	197576293	198196671	Above	620378	0.862528
BT20	chr2	199719417	204118461	Above	4399044	0.792398
BT20	chr20	14282793	14564783	Below	281990	-5.26609
BT20	chr20	14564783	14846773	Below	281990	-6.24299
BT20	chr20	15326156	16933499	Above	1607343	0.817913
BT20	chr20	31512382	32555745	Above	1043363	0.854341
BT20	chr20	32555745	50659503	Above	18103758	1.18116
BT20	chr20	50659503	62460786	Above	11801283	0.976044
BT20	chr21	13549619	14085400	Above	535781	1.05596
BT20	chr21	46316857	46951336	Above	634479	1.12487
BT20	chr3	28199	549880	Above	521681	2.04055
BT20	chr3	860069	1254855	Above	394786	1.26747
BT20	chr3	62954267	66112555	Above	3158288	0.78593
BT20	chr3	66394545	72344534	Above	5949989	0.769195
BT20	chr3	72344534	72936713	Above	592179	0.921574
BT20	chr3	72936713	75305429	Above	2368716	0.707973
BT20	chr3	122905341	123215530	Above	310189	1.74991
BT20	chr3	128883529	129165519	Above	281990	1.06183
BT20	chr4	148425436	154149833	Above	5724397	1.41842
BT20	chr4	154149833	154657415	Above	507582	1.25754
BT20	chr4	154657415	157167126	Above	2509711	1.09792
BT20	chr4	157167126	157646509	Above	479383	0.924938
BT20	chr4	157646509	161284180	Above	3637671	1.10189
BT20	chr4	161284180	161566170	Above	281990	1.449
BT20	chr4	161566170	163455503	Above	1889333	1.06875
BT20	chr5	324288	1706039	Above	1381751	1.65298
BT20	chr5	1706039	4300347	Above	2594308	1.5025
BT20	chr5	4300347	9404366	Above	5104019	1.16713
BT20	chr5	9404366	16031131	Above	6626765	1.23336
BT20	chr5	25703388	27367129	Above	1663741	1.14107
BT20	chr5	29707646	31173994	Above	1466348	1.10869
BT20	chr5	31173994	34247685	Above	3073691	1.2486
BT20	chr5	34247685	37095784	Above	2848099	1.52147
BT20	chr5	37095784	41833216	Above	4737432	0.958982
BT20	chr5	42115206	42397196	Above	281990	1.08907
BT20	chr5	42397196	44089136	Above	1691940	0.895976
BT20	chr5	50010926	50885095	Below	874169	-1.29152
BT20	chr5	50885095	56383900	Below	5498805	-1.14598
BT20	chr5	57991243	58611621	Below	620378	-1.28946
BT20	chr5	58611621	62531282	Below	3919661	-1.11496
BT20	chr6	296089	3341581	Below	3045492	-1.12391
BT20	chr6	10250336	10645122	Above	394786	1.20442
BT20	chr6	17948663	18343449	Above	394786	0.965415
BT20	chr6	104153006	105337364	Above	1184358	1.61321
BT20	chr6	105337364	115291611	Above	9954247	1.13544
BT20	chr6	115291611	118026914	Above	2735303	1.0269
BT20	chr6	118026914	118534496	Above	507582	0.781926
BT20	chr7	5400108	5794894	Above	394786	0.938514
BT20	chr7	51590070	52097652	Above	507582	2.37638
BT20	chr7	52097652	53084617	Above	986965	2.06115
BT20	chr7	54635562	55284139	Above	648577	2.78736
BT20	chr7	55284139	55566129	Above	281990	2.52106
BT20	chr7	55566129	56327502	Above	761373	2.13512
BT20	chr7	56327502	56891482	Above	563980	1.94796
BT20	chr7	56891482	57201671	Above	310189	1.57142
BT20	chr7	57201671	57511860	Above	310189	2.14414
BT20	chr7	57511860	57934845	Above	422985	1.40388
BT20	chr7	61121332	61628914	Above	507582	1.39333
BT20	chr7	62559481	62869670	Above	310189	1.07249
BT20	chr7	65322983	66168953	Above	845970	1.16208
BT20	chr7	66168953	67240515	Above	1071562	1.91848
BT20	chr7	70934584	71442166	Above	507582	1.90546
BT20	chr8	296089	1959830	Below	1663741	-1.38082
BT20	chr8	1959830	4666934	Below	2707104	-1.57902
BT20	chr8	4666934	5400108	Below	733174	-1.42762
BT20	chr8	5400108	5794894	Below	394786	-1.71964
BT20	chr8	5794894	7035650	Below	1240756	-1.41955
BT20	chr8	8163610	12308863	Below	4145253	-1.3998
BT20	chr8	12647251	14621181	Below	1973930	-1.51202
BT20	chr8	14621181	15213360	Below	592179	-1.70138
BT20	chr8	15213360	16002932	Below	789572	-1.42011
BT20	chr8	16002932	16538713	Below	535781	-1.64123
BT20	chr8	16538713	17638474	Below	1099761	-1.46941
BT20	chr8	17920464	19584205	Below	1663741	-1.47986
BT20	chr8	19584205	19978991	Below	394786	-1.27271
BT20	chr8	19978991	20965956	Below	986965	-1.51606
BT20	chr8	22460503	23503866	Below	1043363	-1.42314
BT20	chr8	23503866	23898652	Below	394786	-1.19902
BT20	chr8	23898652	25139408	Below	1240756	-1.53309
BT20	chr8	25139408	27056940	Below	1917532	-1.41854
BT20	chr8	27056940	27338930	Below	281990	-1.67404
BT20	chr8	27338930	28664283	Below	1325353	-1.46589
BT20	chr8	28664283	29538452	Below	874169	-1.3015
BT20	chr8	29538452	31512382	Below	1973930	-1.44952
BT20	chr8	31512382	33993894	Below	2481512	-1.56776
BT20	chr8	34275884	35121854	Below	845970	-1.46653
BT20	chr8	43581554	43863544	Below	281990	-1.47997
BT20	chr8	124005102	127840166	Below	3835064	-1.21559
BT20	chr8	127840166	128150355	Below	310189	-1.40479
BT20	chr9	296089	803671	Below	507582	-5.90669
BT20	chr9	20909558	21727329	Above	817771	0.833567
BT20	chr9	21727329	22122115	Above	394786	3.52056
BT20	chr9	22122115	24096045	Above	1973930	0.741448
BT20	chr9	94367953	94790938	Above	422985	1.17287
BT20	chr9	100092350	100430738	Above	338388	1.0181
BT20	chr9	101953484	102602061	Above	648577	0.82073
BT20	chr9	126007231	126373818	Above	366587	0.768722
BT20	chr9	129926892	136017876	Above	6090984	0.836823
BT20	chr9	136299866	138527587	Above	2227721	0.885413
BT20	chr9	138527587	140022134	Above	1494547	1.36364
BT20	chrX	3877362	16228524	Below	12351162	-1.12891
BT20	chrX	16510514	21276145	Below	4765631	-1.06633
BT20	chrX	21558135	22855289	Below	1297154	-1.19056
BT20	chrX	24885617	25787985	Below	902368	-1.30647
BT20	chrX	25787985	32696740	Below	6908755	-1.14514
BT20	chrX	32696740	37236779	Below	4540039	-1.24729
BT20	chrX	37236779	46063066	Below	8826287	-1.10693
BT20	chrX	50123722	52125851	Below	2002129	-1.09672
BT20	chrX	52125851	52633433	Below	507582	-1.42586
BT20	chrX	57652855	58470626	Below	817771	-1.18789
BT20	chrX	61882705	66817530	Below	4934825	-1.09403
BT20	chrX	68058286	72711121	Below	4652835	-1.10481
BT20	chrX	73105907	75728414	Below	2622507	-1.11041
BT20	chrX	76095001	78830304	Below	2735303	-1.16172
BT20	chrX	79112294	81170821	Below	2058527	-1.17374
BT20	chrX	81170821	81452811	Below	281990	-1.51024
BT20	chrX	81452811	83595935	Below	2143124	-1.16303
BT20	chrX	83595935	85485268	Below	1889333	-1.29779
BT20	chrX	85851855	87628392	Below	1776537	-1.24519
BT20	chrX	87966780	88361566	Below	394786	-1.52661
BT20	chrX	88840949	89404929	Below	563980	-1.46259
BT20	chrX	89404929	95129326	Below	5724397	-1.19394
BT20	chrX	95467714	98062022	Below	2594308	-1.17803
BT20	chrX	98710599	104660588	Below	5949989	-1.09135
BT474	chr1	167742124	168506636	Above	764512	1.10641
BT474	chr1	168506636	169598796	Above	1092160	0.694855
BT474	chr1	194718476	196329412	Above	1610936	0.932969
BT474	chr1	198650252	200971092	Below	2320840	-1.15184
BT474	chr1	203182716	205257820	Below	2075104	-1.25887
BT474	chr1	205257820	210527492	Below	5269672	-1.10424
BT474	chr1	217763052	222131692	Below	4368640	-1.10019
BT474	chr1	226664156	229449164	Below	2785008	-1.25605
BT474	chr1	229449164	231770004	Below	2320840	-1.11021
BT474	chr1	232288780	232971380	Below	682600	-1.12249
BT474	chr1	236493596	236766636	Above	273040	1.10225
BT474	chr1	245148964	246159212	Above	1010248	0.850403
BT474	chr10	114826972	117093204	Below	2266232	-1.1665
BT474	chr10	119113700	119605172	Below	491472	-1.29706
BT474	chr10	120560812	126840732	Below	6279920	-1.20094
BT474	chr10	128779316	131482412	Below	2703096	-1.17494
BT474	chr10	131482412	131755452	Below	273040	-1.46108
BT474	chr10	131755452	134567764	Below	2812312	-1.21051
BT474	chr10	134567764	135141148	Below	573384	-1.4788
BT474	chr11	4682636	6102444	Above	1419808	0.752742
BT474	chr11	57734308	60273580	Above	2539272	0.785119
BT474	chr11	63031284	63604668	Above	573384	0.83805
BT474	chr11	63604668	64806044	Above	1201376	1.04158
BT474	chr11	67263404	68109828	Above	846424	1.08274
BT474	chr11	68109828	69420420	Above	1310592	0.668642
BT474	chr11	71495524	72341948	Above	846424	0.865648
BT474	chr11	72341948	73434108	Above	1092160	1.49703
BT474	chr11	73434108	74280532	Above	846424	0.986209
BT474	chr11	74280532	74553572	Above	273040	1.44473
BT474	chr11	74553572	74826612	Above	273040	1.00406
BT474	chr11	75618428	76109900	Above	491472	1.1353
BT474	chr11	98772220	99045260	Above	273040	1.27971
BT474	chr11	99045260	99673252	Above	627992	1.8033
BT474	chr11	99673252	101666444	Above	1993192	1.53803
BT474	chr11	101666444	102430956	Above	764512	1.03876
BT474	chr12	33433748	34170956	Above	737208	0.787302
BT474	chr12	62539812	64205356	Above	1665544	0.689384
BT474	chr12	78021180	78894908	Above	873728	0.757938
BT474	chr12	78894908	80942708	Above	2047800	1.13263
BT474	chr12	83481980	84683356	Above	1201376	0.77961
BT474	chr14	19235668	19508708	Above	273040	1.43974
BT474	chr14	19508708	21201556	Above	1692848	0.938432
BT474	chr14	21201556	22348324	Above	1146768	1.0511
BT474	chr14	22348324	23222052	Above	873728	0.891089
BT474	chr14	23222052	23495092	Above	273040	1.08896
BT474	chr14	23495092	24013868	Above	518776	0.823341
BT474	chr14	24013868	25925148	Above	1911280	1.09023
BT474	chr14	25925148	27945644	Above	2020496	1.18256
BT474	chr14	27945644	30375700	Above	2430056	1.06345
BT474	chr14	30375700	30839868	Above	464168	0.889523
BT474	chr14	30839868	33979828	Above	3139960	1.02512
BT474	chr14	33979828	34935468	Above	955640	0.84278
BT474	chr14	34935468	35809196	Above	873728	1.06889
BT474	chr14	35809196	36164148	Above	354952	1.70839
BT474	chr14	36164148	39304108	Above	3139960	1.05262
BT474	chr14	39304108	40014012	Above	709904	1.19687
BT474	chr14	40014012	40287052	Above	273040	1.02532
BT474	chr14	85775516	87796012	Above	2020496	0.860085
BT474	chr14	87796012	89461556	Above	1665544	1.06641
BT474	chr14	89461556	90389892	Above	928336	1.26293
BT474	chr14	90389892	90662932	Above	273040	1.49963
BT474	chr14	90662932	90935972	Above	273040	0.906146
BT474	chr15	18443852	19044540	Above	600688	1.42943
BT474	chr15	19044540	19508708	Above	464168	1.84549
BT474	chr15	19781748	20136700	Above	354952	1.75141
BT474	chr15	20409740	21010428	Above	600688	1.03544
BT474	chr15	21283468	21665724	Above	382256	1.42091
BT474	chr15	21665724	22211804	Above	546080	2.70804
BT474	chr15	22211804	22539452	Above	327648	1.82894
BT474	chr15	22539452	23112836	Above	573384	1.46754
BT474	chr16	32068548	32587324	Above	518776	0.930476
BT474	chr17	31194820	31522468	Above	327648	1.19512
BT474	chr17	31522468	31904724	Above	382256	1.98997
BT474	chr17	32341588	32614628	Above	273040	1.66889
BT474	chr17	32614628	32969580	Above	354952	2.38892
BT474	chr17	32969580	33297228	Above	327648	1.78953
BT474	chr17	33297228	33597572	Above	300344	2.4098
BT474	chr17	33597572	34362084	Above	764512	3.12608
BT474	chr17	34362084	35508852	Above	1146768	3.58386
BT474	chr17	43700052	43973092	Above	273040	3.47277
BT474	chr17	43973092	44246132	Above	273040	2.95504
BT474	chr17	44246132	46266628	Above	2020496	2.03153
BT474	chr17	46266628	46539668	Above	273040	1.18647
BT474	chr17	47140356	48041388	Above	901032	1.39071
BT474	chr17	48041388	48560164	Above	518776	1.03435
BT474	chr17	48560164	48833204	Above	273040	1.73991
BT474	chr17	48833204	49543108	Above	709904	2.09277
BT474	chr17	49979972	51782036	Above	1802064	2.61636
BT474	chr17	51782036	52136988	Above	354952	2.32319
BT474	chr17	53447580	54102876	Above	655296	1.2037
BT474	chr17	54102876	54621652	Above	518776	2.28703
BT474	chr17	54621652	55440772	Above	819120	2.71676
BT474	chr17	55440772	56642148	Above	1201376	2.37212
BT474	chr17	56915188	57297444	Above	382256	0.88326
BT474	chr17	60355492	60655836	Above	300344	1.63314
BT474	chr17	62512508	63413540	Above	901032	0.698308
BT474	chr17	64423788	65352124	Above	928336	1.35569
BT474	chr18	341300	1269636	Above	928336	0.823146
BT474	chr18	1269636	1924932	Above	655296	1.00112
BT474	chr18	1924932	4054644	Above	2129712	0.797766
BT474	chr18	4054644	4655332	Above	600688	1.02634
BT474	chr18	4655332	7058084	Above	2402752	0.849815
BT474	chr18	7058084	7795292	Above	737208	0.710837
BT474	chr18	7795292	8259460	Above	464168	0.948064
BT474	chr18	8259460	15467716	Above	7208256	0.762206
BT474	chr18	19235668	20027484	Above	791816	0.733518
BT474	chr18	35645372	36355276	Above	709904	0.944687
BT474	chr19	13201484	13884084	Above	682600	0.952974
BT474	chr19	15303892	15604236	Above	300344	0.864137
BT474	chr20	15003548	15986492	Above	982944	1.23331
BT474	chr20	29228932	30266484	Above	1037552	0.71435
BT474	chr20	31686292	32150460	Below	464168	-1.26163
BT474	chr20	32423500	33269924	Above	846424	2.87167
BT474	chr20	33269924	33597572	Above	327648	2.11697
BT474	chr20	34607820	35590764	Below	982944	-1.33421
BT474	chr20	36136844	39467932	Below	3331088	-1.15388
BT474	chr20	39740972	41324604	Below	1583632	-1.15618
BT474	chr20	41324604	41870684	Below	546080	-1.39989
BT474	chr20	42498676	43317796	Above	819120	2.19441
BT474	chr20	45283684	46020892	Above	737208	2.7688
BT474	chr20	46020892	47249572	Above	1228680	1.72086
BT474	chr20	47249572	49297372	Above	2047800	1.33945
BT474	chr20	49297372	50171100	Above	873728	1.99647
BT474	chr20	50171100	50444140	Above	273040	2.85313
BT474	chr20	50444140	51154044	Above	709904	3.86819
BT474	chr20	51154044	51836644	Above	682600	3.48061
BT474	chr20	51836644	52874196	Above	1037552	3.92853
BT474	chr20	52874196	53720620	Above	846424	4.19269
BT474	chr20	53720620	54840084	Above	1119464	2.34133
BT474	chr20	54840084	55549988	Above	709904	2.91638
BT474	chr20	55549988	56396412	Above	846424	3.35681
BT474	chr20	56396412	56860580	Above	464168	2.43883
BT474	chr20	61010788	62444249	Above	1433461	0.735409
BT474	chr21	13501828	13993300	Above	491472	0.950781
BT474	chr3	27304	559732	Above	532428	1.35872
BT474	chr3	559732	860076	Above	300344	1.03117
BT474	chr3	860076	1242332	Above	382256	1.36337
BT474	chr3	32450804	33024188	Below	573384	-1.89923
BT474	chr3	149776092	150158348	Above	382256	0.780273
BT474	chr3	163946868	164329124	Above	382256	0.899935
BT474	chr3	168370116	170936692	Above	2566576	0.66285
BT474	chr3	172192676	172493020	Above	300344	0.895801
BT474	chr3	190513660	191032436	Above	518776	0.787382
BT474	chr4	10525692	11808980	Above	1283288	1.63291
BT474	chr4	76273724	77038236	Above	764512	1.4798
BT474	chr4	77038236	77365884	Above	327648	1.04732
BT474	chr4	77365884	77638924	Above	273040	1.55716
BT474	chr4	77638924	78021180	Above	382256	1.20286
BT474	chr4	78021180	78649172	Above	627992	1.48552
BT474	chr4	78649172	78922212	Above	273040	1.39476
BT474	chr4	178554508	179673972	Above	1119464	1.45949
BT474	chr4	179673972	180001620	Above	327648	1.18705
BT474	chr4	184424868	184889036	Above	464168	0.758456
BT474	chr4	186008500	186418060	Above	409560	0.825227
BT474	chr5	313996	2525620	Above	2211624	0.763687
BT474	chr5	3208220	6211660	Above	3003440	0.736591
BT474	chr5	6948868	11454028	Above	4505160	0.756325
BT474	chr5	11454028	12464276	Above	1010248	0.971141
BT474	chr5	12846532	13665652	Above	819120	0.932553
BT474	chr5	13665652	14921636	Above	1255984	0.706419
BT474	chr5	14921636	16532572	Above	1610936	0.846292
BT474	chr5	16532572	18061596	Above	1529024	0.731534
BT474	chr5	18061596	18498460	Above	436864	0.975966
BT474	chr5	18798804	21338076	Above	2539272	0.868227
BT474	chr5	21611116	25843236	Above	4232120	0.883274
BT474	chr5	26143580	30484916	Above	4341336	0.891116
BT474	chr5	30839868	31440556	Above	600688	0.895491
BT474	chr5	32587324	35263116	Above	2675792	0.806396
BT474	chr5	35263116	37092484	Above	1829368	0.903626
BT474	chr5	37092484	37911604	Above	819120	0.718085
BT474	chr5	37911604	40723916	Above	2812312	0.861795
BT474	chr5	41024260	42962844	Above	1938584	0.870575
BT474	chr5	43563532	46430452	Above	2866920	0.847099
BT474	chr7	2744052	4109252	Above	1365200	0.756142
BT474	chr7	7030780	7959116	Above	928336	0.828125
BT474	chr7	7959116	20682780	Above	12723664	0.935087
BT474	chr7	20682780	27017308	Above	6334528	0.831667
BT474	chr7	27290348	30102660	Above	2812312	0.841384
BT474	chr7	30102660	30430308	Above	327648	1.06974
BT474	chr7	30430308	33133404	Above	2703096	0.768486
BT474	chr7	33133404	34798948	Above	1665544	0.896487
BT474	chr7	34798948	35645372	Above	846424	0.755868
BT474	chr7	35645372	43044756	Above	7399384	0.879337
BT474	chr7	43044756	46075500	Above	3030744	0.716213
BT474	chr7	46075500	47386092	Above	1310592	0.89305
BT474	chr7	47986780	49160852	Above	1174072	0.867709
BT474	chr7	49160852	49652324	Above	491472	1.31942
BT474	chr7	49652324	56778668	Above	7126344	0.833771
BT474	chr7	57188228	57515876	Above	327648	0.832868
BT474	chr7	68819732	70430668	Above	1610936	1.0482
BT474	chr9	286692	6512004	Below	6225312	-1.45638
BT474	chr9	6512004	6839652	Below	327648	-1.73616
BT474	chr9	6839652	14703204	Below	7863552	-1.43599
BT474	chr9	19563316	20901212	Below	1337896	-1.43157
BT474	chr9	21720332	22129892	Above	409560	2.84597
BT474	chr9	24095780	25597500	Below	1501720	-1.39007
BT474	chr9	25597500	26007060	Below	409560	-1.67033
BT474	chr9	26007060	32532716	Below	6525656	-1.4137
BT474	chr9	34389388	35044684	Above	655296	1.50508
BT474	chr9	35044684	35454244	Above	409560	2.2283
BT474	chr9	121844100	123591556	Above	1747456	0.970774
BT474	chr9	123591556	125885092	Above	2293536	1.23152
BT474	chr9	125885092	128124020	Above	2238928	0.720292
BT474	chr9	128124020	129243484	Above	1119464	1.22071
BT474	chr9	130035300	131154764	Above	1119464	0.880116
BT474	chr9	132601876	133721340	Above	1119464	0.892135
BT474	chr9	133721340	134540460	Above	819120	1.16472
BT474	chrX	3918124	7686076	Above	3767952	0.693761
BT474	chrX	67836788	68546692	Below	709904	-1.24933
BT474	chrX	69092772	71495524	Below	2402752	-1.13741
BT474	chrX	112069268	112369612	Below	300344	-1.29181
BT474	chrX	117366244	120451596	Below	3085352	-1.12477
BT474	chrX	122690524	122963564	Below	273040	-1.36461
BT474	chrX	128833924	129134268	Below	300344	-1.37342
BT474	chrX	131537020	136943212	Below	5406192	-1.1155
BT474	chrX	151769284	153707868	Below	1938584	-1.27044
MCF7	chr1	106513905	106850495	Above	336590	2.35972
MCF7	chr1	106850495	107220744	Above	370249	3.22064
MCF7	chr1	107220744	107725629	Above	504885	2.61625
MCF7	chr1	108398809	108769058	Above	370249	1.27459
MCF7	chr1	114087180	115164268	Above	1077088	2.36389
MCF7	chr1	115500858	116577946	Above	1077088	0.819049
MCF7	chr1	116577946	116914536	Above	336590	1.28311
MCF7	chr1	116914536	118260896	Above	1346360	0.889079
MCF7	chr1	148015452	150708172	Above	2692720	0.655667
MCF7	chr1	206009909	212842686	Below	6832777	-1.74271
MCF7	chr11	64945040	67031898	Above	2086858	0.759298
MCF7	chr11	116948195	118496509	Above	1548314	0.790668
MCF7	chr12	50673624	51010214	Above	336590	0.810627
MCF7	chr12	51447781	51784371	Above	336590	0.935199
MCF7	chr12	60434734	63935270	Above	3500536	0.785016
MCF7	chr13	45995023	47004793	Above	1009770	1.16135
MCF7	chr14	34719258	35594392	Above	875134	0.760384
MCF7	chr14	59391305	61545481	Above	2154176	0.656018
MCF7	chr14	64036247	71239273	Above	7203026	0.654357
MCF7	chr14	71946112	74874445	Above	2928333	0.708367
MCF7	chr14	75312012	77499847	Above	2187835	0.727488
MCF7	chr14	90357585	90929788	Above	572203	0.806288
MCF7	chr14	91872240	92814692	Above	942452	0.742154
MCF7	chr14	93218600	95204481	Above	1985881	0.731439
MCF7	chr14	95204481	96887431	Above	1682950	0.657577
MCF7	chr14	99041607	99378197	Above	336590	0.931329
MCF7	chr14	99378197	103619231	Above	4241034	0.769806
MCF7	chr14	103619231	104359729	Above	740498	0.966015
MCF7	chr14	104359729	105470476	Above	1110747	1.12793
MCF7	chr15	47509678	48418471	Above	908793	1.58914
MCF7	chr15	48418471	49125310	Above	706839	1.41753
MCF7	chr15	49125310	49899467	Above	774157	1.25052
MCF7	chr15	49899467	50269716	Above	370249	1.44135
MCF7	chr15	50269716	52322915	Above	2053199	1.23792
MCF7	chr15	68411917	71205614	Above	2793697	0.697805
MCF7	chr15	71205614	75143717	Above	3938103	0.813606
MCF7	chr15	75682261	76254464	Above	572203	0.892655
MCF7	chr15	76254464	76759349	Above	504885	0.699755
MCF7	chr15	76759349	77163257	Above	403908	0.904227
MCF7	chr15	78509617	79586705	Above	1077088	0.785976
MCF7	chr15	80966724	81606245	Above	639521	0.845359
MCF7	chr15	82986264	83390172	Above	403908	1.02087
MCF7	chr15	83390172	85207758	Above	1817586	0.673069
MCF7	chr15	85207758	85544348	Above	336590	1.01495
MCF7	chr15	85544348	89852700	Above	4308352	0.766201
MCF7	chr15	90391244	92242489	Above	1851245	0.766197
MCF7	chr15	95810343	96887431	Above	1077088	0.735483
MCF7	chr15	97257680	99984059	Above	2726379	0.747498
MCF7	chr16	33659	2271982	Above	2238323	0.711439
MCF7	chr16	79553046	80933065	Above	1380019	0.768984
MCF7	chr16	82515038	86823390	Above	4308352	0.770825
MCF7	chr16	86823390	88506340	Above	1682950	0.967707
MCF7	chr17	43100349	43874506	Above	774157	1.14525
MCF7	chr17	44244755	45187207	Above	942452	1.06243
MCF7	chr17	46297954	46735521	Above	437567	1.15352
MCF7	chr17	46735521	51346804	Above	4611283	0.912327
MCF7	chr17	51346804	52558528	Above	1211724	1.17155
MCF7	chr17	52558528	54005865	Above	1447337	1.5514
MCF7	chr17	54005865	54578068	Above	572203	3.53351
MCF7	chr17	54578068	55251248	Above	673180	1.98429
MCF7	chr17	55251248	56227359	Above	976111	3.91377
MCF7	chr17	56227359	56631267	Above	403908	2.15243
MCF7	chr17	56631267	57338106	Above	706839	4.48639
MCF7	chr17	57338106	58516171	Above	1178065	2.21519
MCF7	chr17	58516171	59795213	Above	1279042	1.72216
MCF7	chr17	59795213	64844063	Above	5048850	1.48905
MCF7	chr17	70768047	71340250	Above	572203	1.65599
MCF7	chr18	54679045	55049294	Below	370249	-1.23819
MCF7	chr18	59357646	61545481	Below	2187835	-1.10157
MCF7	chr20	23409834	25967918	Above	2558084	0.686298
MCF7	chr20	29165523	30309929	Above	1144406	0.758738
MCF7	chr20	38960292	40744219	Above	1783927	1.35497
MCF7	chr20	44816958	45187207	Above	370249	0.910249
MCF7	chr20	45187207	45826728	Above	639521	3.9946
MCF7	chr20	45826728	46196977	Above	370249	3.36494
MCF7	chr20	46196977	46971134	Above	774157	2.88774
MCF7	chr20	46971134	47913586	Above	942452	0.948696
MCF7	chr20	47913586	48519448	Above	605862	1.8898
MCF7	chr20	48519448	48889697	Above	370249	2.93205
MCF7	chr20	48889697	49630195	Above	740498	1.56245
MCF7	chr20	49630195	50067762	Above	437567	2.22938
MCF7	chr20	50067762	51481440	Above	1413678	0.741388
MCF7	chr20	51818030	52154620	Above	336590	4.6684
MCF7	chr20	52154620	52996095	Above	841475	3.82874
MCF7	chr20	52996095	53635616	Above	639521	1.67477
MCF7	chr20	53635616	54981976	Above	1346360	1.36136
MCF7	chr20	54981976	55318566	Above	336590	3.53799
MCF7	chr20	55318566	57203470	Above	1884904	1.94943
MCF7	chr20	57203470	57607378	Above	403908	1.42653
MCF7	chr20	57607378	58179581	Above	572203	1.81176
MCF7	chr20	58179581	62437446	Above	4257865	1.44287
MCF7	chr21	38320771	41854966	Above	3534195	0.896169
MCF7	chr21	41854966	43167667	Above	1312701	1.07511
MCF7	chr21	43167667	45523797	Above	2356130	0.888562
MCF7	chr21	45523797	45860387	Above	336590	1.19024
MCF7	chr21	45860387	46634544	Above	774157	0.937495
MCF7	chr3	33659	555373	Above	521714	1.59068
MCF7	chr3	555373	1262212	Above	706839	1.37378
MCF7	chr3	8498897	12908226	Above	4409329	0.71221
MCF7	chr3	12908226	14927766	Above	2019540	0.833682
MCF7	chr3	14927766	17889758	Above	2961992	0.647223
MCF7	chr3	61545481	62016707	Above	471226	2.4692
MCF7	chr3	62016707	62824523	Above	807816	2.22836
MCF7	chr3	62824523	63632339	Above	807816	2.43672
MCF7	chr3	63632339	63968929	Above	336590	2.93926
MCF7	chr3	63968929	64911381	Above	942452	3.44451
MCF7	chr3	162623458	162960048	Above	336590	1.00178
MCF7	chr4	182145678	182549586	Below	403908	-6.27591
MCF7	chr4	183088130	183862287	Below	774157	-2.14203
MCF7	chr5	33659	2002710	Above	1969051	0.704232
MCF7	chr7	454396	3012480	Above	2558084	0.892755
MCF7	chr7	4762748	5705200	Above	942452	0.840184
MCF7	chr7	31622630	35257802	Above	3635172	0.80555
MCF7	chr7	100051377	102104576	Above	2053199	0.938644
MCF7	chr7	102104576	113952544	Above	11847968	0.666195
MCF7	chr7	157540949	158348765	Above	807816	0.883736
MCF7	chr8	2204664	5907154	Below	3702490	-1.14653
MCF7	chr8	14624835	15028743	Below	403908	-1.36789
MCF7	chr8	30343588	37210024	Below	6866436	-1.20491
MCF7	chr8	41114468	41585694	Below	471226	-1.23899
MCF7	chr8	43234985	43773529	Below	538544	-1.50571
MCF7	chr8	86486800	88506340	Above	2019540	0.880644
MCF7	chr8	88506340	90626857	Above	2120517	0.785337
MCF7	chr8	90626857	91872240	Above	1245383	0.904257
MCF7	chr9	43234985	43773529	Below	538544	-1.60085
MCF7	chr9	136201143	140290713	Above	4089570	0.762587
MDAMB231	chr1	198711425	204204143	Below	5492718	-1.04715
MDAMB231	chr11	46717165	48722443	Above	2005278	0.725566
MDAMB231	chr18	42183493	44188771	Below	2005278	-1.17899
MDAMB231	chr18	45670933	46833413	Below	1162480	-1.22309
MDAMB231	chr18	47327467	50378977	Below	3051510	-1.15896
MDAMB231	chr18	51308961	51599581	Below	290620	-1.38141
MDAMB231	chr18	51599581	55203269	Below	3603688	-1.14792
MDAMB231	chr18	55203269	62178149	Below	6974880	-1.07141
MDAMB231	chr18	62178149	63631249	Below	1453100	-1.23763
MDAMB231	chr18	67147751	68048673	Below	900922	-1.1414
MDAMB231	chr18	68048673	69094905	Below	1046232	-1.27067
MDAMB231	chr18	69501773	72059229	Below	2557456	-1.21896
MDAMB231	chr18	72059229	73861073	Below	1801844	-1.0851
MDAMB231	chr18	73861073	75808227	Below	1947154	-1.27429
MDAMB231	chr2	85689307	87403965	Above	1714658	0.708235
MDAMB231	chr20	29192779	35121427	Above	5928648	0.750826
MDAMB231	chr20	35121427	43810965	Above	8689538	0.81895
MDAMB231	chr20	44334081	46629979	Above	2295898	0.821061
MDAMB231	chr20	46629979	49478055	Above	2848076	0.736646
MDAMB231	chr20	49478055	54331409	Above	4853354	0.830491
MDAMB231	chr20	54331409	57005113	Above	2673704	0.70486
MDAMB231	chr20	57005113	57295733	Above	290620	0.978528
MDAMB231	chr20	57295733	59998499	Above	2702766	0.734667
MDAMB231	chr3	29062	566709	Above	537647	1.41642
MDAMB231	chr3	857329	1235135	Above	377806	1.33515
MDAMB231	chr6	34976117	37184829	Above	2208712	0.79787
MDAMB231	chr6	37184829	37475449	Above	290620	0.983804
MDAMB231	chr6	37475449	38666991	Above	1191542	0.755972
MDAMB231	chr6	39829471	42415989	Above	2586518	0.746888
MDAMB231	chr6	42415989	42764733	Above	348744	0.956844
MDAMB231	chr6	55668261	57470105	Above	1801844	0.890251
MDAMB231	chr6	58487275	58806957	Above	319682	0.957527
MDAMB231	chr6	61916591	68484603	Above	6568012	0.745769
MDAMB231	chr6	68484603	75081677	Above	6597074	0.8785
MDAMB231	chr7	21665721	22043527	Above	377806	0.821017
MDAMB231	chr8	305151	2310429	Below	2005278	-1.52691
MDAMB231	chr8	2310429	2601049	Below	290620	-1.7164
MDAMB231	chr8	2601049	6873163	Below	4272114	-1.5341
MDAMB231	chr8	7250969	7890333	Below	639364	-1.6178
MDAMB231	chr8	8180953	9401557	Below	1220604	-1.39436
MDAMB231	chr8	9401557	10099045	Below	697488	-1.26384
MDAMB231	chr8	10099045	12714625	Below	2615580	-1.51992
MDAMB231	chr8	12714625	14748965	Below	2034340	-1.40844
MDAMB231	chr8	14748965	15243019	Below	494054	-1.63849
MDAMB231	chr8	15243019	18846707	Below	3603688	-1.36096
MDAMB231	chr8	18846707	21549473	Below	2702766	-1.44289
MDAMB231	chr8	21549473	23206007	Below	1656534	-1.56151
MDAMB231	chr8	23206007	26925943	Below	3719936	-1.38146
MDAMB231	chr8	26925943	27855927	Below	929984	-1.56637
MDAMB231	chr8	27855927	31982731	Below	4126804	-1.44942
MDAMB231	chr8	31982731	32651157	Below	668426	-1.34519
MDAMB231	chr8	34947055	36342031	Below	1394976	-1.54499
MDAMB231	chr8	36632651	37388263	Below	755612	-1.51121
MDAMB231	chr8	38434495	38957611	Below	523116	-1.14598
MDAMB231	chr8	113472579	115477857	Below	2005278	-1.4205
MDAMB231	chr8	115477857	116204407	Below	726550	-1.2889
MDAMB231	chr8	125504247	126521417	Below	1017170	-2.16613
MDAMB231	chr9	3618219	16492685	Below	12874466	-1.12515
MDAMB231	chr9	16492685	17161111	Below	668426	-6.27634
MDAMB231	chr9	17161111	18062033	Below	900922	-4.99884
MDAMB231	chr9	20851985	21171667	Below	319682	-5.36092
MDAMB231	chr9	21171667	21752907	Below	581240	-3.99664
MDAMB231	chr9	22130713	23031635	Below	900922	-4.01053
MDAMB231	chr9	23031635	23554751	Below	523116	-4.74594
MDAMB231	chr9	23554751	23845371	Below	290620	-5.808
MDAMB231	chr9	23845371	24252239	Below	406868	-3.98117
MDAMB231	chr9	24252239	24862541	Below	610302	-5.27452
MDAMB231	chr9	43200663	43665655	Below	464992	-1.60678
MDAMB231	chrX	305151	1990747	Below	1685596	-1.21019
MDAMB231	chrX	2281367	2833545	Below	552178	-1.25629
MDAMB231	chrX	3472909	3937901	Below	464992	-1.46496
MDAMB231	chrX	3937901	6873163	Below	2935262	-1.21302
MDAMB231	chrX	29744957	37242953	Below	7497996	-1.2025
MDAMB231	chrX	38754177	40585083	Below	1830906	-1.21459
MDAMB231	chrX	40904765	47240281	Below	6335516	-1.09566
MDAMB231	chrX	61858467	67263999	Below	5405532	-1.07589
MDAMB231	chrX	77668195	83800277	Below	6132082	-1.12299
MDAMB231	chrX	83800277	84090897	Below	290620	-1.41675
MDAMB231	chrX	84090897	87491151	Below	3400254	-1.12675
MDAMB231	chrX	87491151	88740817	Below	1249666	-1.28638
MDAMB231	chrX	91995761	94960085	Below	2964324	-1.17616
MDAMB231	chrX	95483201	100481865	Below	4998664	-1.12356
MDAMB231	chrX	100481865	109781705	Below	9299840	-1.04069
MDAMB231	chrX	109781705	112862277	Below	3080572	-1.14884
MDAMB231	chrX	112862277	113501641	Below	639364	-1.38886
MDAMB231	chrX	113501641	116756585	Below	3254944	-1.09247
MDAMB231	chrX	117308763	127712959	Below	10404196	-1.08788
MDAMB231	chrX	128584819	129311369	Below	726550	-1.24724
MDAMB231	chrX	130590097	130880717	Below	290620	-1.33912
MDAMB231	chrX	131520081	132973181	Below	1453100	-1.23583
MDAMB231	chrX	134949397	136954675	Below	2005278	-1.17759
MDAMB231	chrX	137332481	142098649	Below	4766168	-1.18543
MDAMB231	chrX	144103927	147969173	Below	3865246	-1.19626
MDAMB231	chrX	151776295	152996899	Below	1220604	-1.25887
MDAMB468	chr1	22744854	25429118	Above	2684264	0.682649
MDAMB468	chr1	25714678	26942586	Above	1227908	0.677076
MDAMB468	chr1	31911330	37194190	Above	5282860	0.685115
MDAMB468	chr1	37194190	41763150	Above	4568960	1.27781
MDAMB468	chr1	41763150	45703878	Above	3940728	0.671174
MDAMB468	chr1	45989438	120349262	Above	74359824	0.703481
MDAMB468	chr10	41963042	44076186	Above	2113144	0.660925
MDAMB468	chr11	25914570	26514246	Above	599676	1.73663
MDAMB468	chr11	26514246	33767470	Above	7253224	1.48641
MDAMB468	chr11	33767470	38821882	Above	5054412	1.27748
MDAMB468	chr11	42191490	44390302	Above	2198812	1.43032
MDAMB468	chr11	44390302	50843958	Above	6453656	0.663971
MDAMB468	chr11	54185010	64807842	Above	10622832	0.697805
MDAMB468	chr11	65236182	73460310	Above	8224128	0.637024
MDAMB468	chr11	73460310	90593910	Above	17133600	0.717249
MDAMB468	chr11	95334206	132200002	Above	36865796	0.70458
MDAMB468	chr13	45018534	46646226	Below	1627692	-1.18518
MDAMB468	chr13	75916126	77658042	Above	1741916	0.704384
MDAMB468	chr13	78257718	81598770	Above	3341052	0.714632
MDAMB468	chr13	81912886	82541118	Above	628232	0.780083
MDAMB468	chr13	86481846	94791642	Above	8309796	0.716637
MDAMB468	chr13	98189806	104672018	Above	6482212	0.72911
MDAMB468	chr13	104957578	108726970	Above	3769392	0.674824
MDAMB468	chr13	109012530	111268454	Above	2255924	0.672952
MDAMB468	chr13	111554014	112582030	Above	1028016	0.738942
MDAMB468	chr14	18547122	19261022	Above	713900	1.03297
MDAMB468	chr14	19261022	19546582	Above	285560	1.33586
MDAMB468	chr14	19546582	20117702	Above	571120	1.08636
MDAMB468	chr14	55270138	59096642	Above	3826504	0.698692
MDAMB468	chr16	4526126	4925910	Below	399784	-5.36176
MDAMB468	chr16	7010498	7296058	Below	285560	-6.18864
MDAMB468	chr16	45161314	60438774	Above	15277460	0.690144
MDAMB468	chr16	71661282	76344466	Above	4683184	0.669686
MDAMB468	chr16	76801362	88566434	Above	11765072	0.656124
MDAMB468	chr17	64093942	68720014	Above	4626072	0.729689
MDAMB468	chr17	68720014	74945222	Above	6225208	0.658978
MDAMB468	chr18	328394	15434518	Above	15106124	1.25937
MDAMB468	chr19	9666206	10722778	Above	1056572	1.8753
MDAMB468	chr19	10722778	20260482	Above	9537704	0.659632
MDAMB468	chr19	32339670	50358506	Above	18018836	0.663366
MDAMB468	chr2	2127422	5011578	Above	2884156	0.661777
MDAMB468	chr2	5297138	18147338	Above	12850200	0.653636
MDAMB468	chr2	18147338	19689362	Above	1542024	0.775319
MDAMB468	chr2	19689362	37565418	Above	17876056	0.659036
MDAMB468	chr2	37879534	43619290	Above	5739756	0.674575
MDAMB468	chr2	44190410	51357966	Above	7167556	0.677349
MDAMB468	chr20	4212010	5982482	Above	1770472	0.670352
MDAMB468	chr21	13521266	14006718	Above	485452	1.95753
MDAMB468	chr21	14006718	15063290	Above	1056572	1.22279
MDAMB468	chr21	15063290	19232466	Above	4169176	0.724281
MDAMB468	chr21	19232466	20260482	Above	1028016	1.25002
MDAMB468	chr21	20260482	26428578	Above	6168096	0.664767
MDAMB468	chr21	27256702	27656486	Above	399784	0.840306
MDAMB468	chr21	29969522	30454974	Above	485452	0.86438
MDAMB468	chr21	30454974	40506686	Above	10051712	0.673387
MDAMB468	chr21	40792246	45075646	Above	4283400	0.653918
MDAMB468	chr22	14406502	14834842	Above	428340	0.91806
MDAMB468	chr3	28556	1242186	Above	1213630	0.730213
MDAMB468	chr3	94962978	97732910	Above	2769932	0.658124
MDAMB468	chr4	154216678	155044802	Below	828124	-1.35483
MDAMB468	chr5	928070	12835922	Above	11907852	0.962898
MDAMB468	chr5	12835922	13892494	Above	1056572	1.10808
MDAMB468	chr5	13892494	19318134	Above	5425640	0.985934
MDAMB468	chr5	19318134	19632250	Above	314116	0.803782
MDAMB468	chr5	19632250	21345610	Above	1713360	1.01706
MDAMB468	chr5	68919906	69805142	Below	885236	-1.59893
MDAMB468	chr6	356950	5097246	Above	4740296	0.969245
MDAMB468	chr6	5097246	5554142	Above	456896	1.12434
MDAMB468	chr6	5554142	8238406	Above	2684264	0.965608
MDAMB468	chr6	8238406	9237866	Above	999460	1.1199
MDAMB468	chr6	9237866	14634950	Above	5397084	0.99993
MDAMB468	chr6	14634950	16548202	Above	1913252	0.897123
MDAMB468	chr6	16548202	26400022	Above	9851820	1.02432
MDAMB468	chr6	26400022	26828362	Above	428340	0.791251
MDAMB468	chr6	26828362	29855298	Above	3026936	1.01673
MDAMB468	chr6	30140858	31996998	Above	1856140	0.993073
MDAMB468	chr6	33196350	39535782	Above	6339432	0.657488
MDAMB468	chr6	39535782	39907010	Above	371228	0.825226
MDAMB468	chr6	39907010	53156994	Above	13249984	0.661205
MDAMB468	chr6	53156994	53442554	Above	285560	0.884515
MDAMB468	chr6	53442554	58839638	Above	5397084	0.660466
MDAMB468	chr6	61923686	66635426	Above	4711740	0.636856
MDAMB468	chr6	68520122	75459230	Above	6939108	0.709778
MDAMB468	chr6	75459230	81370322	Above	5911092	0.647425
MDAMB468	chr6	81370322	81884330	Above	514008	0.822967
MDAMB468	chr6	81884330	84882710	Above	2998380	0.646169
MDAMB468	chr6	84882710	85910726	Above	1028016	0.779139
MDAMB468	chr6	85910726	95648322	Above	9737596	0.647151
MDAMB468	chr6	95933882	104215122	Above	8281240	0.692177
MDAMB468	chr6	104215122	104700574	Above	485452	0.880423
MDAMB468	chr6	104700574	125603566	Above	20902992	0.682062
MDAMB468	chr6	125603566	127459706	Above	1856140	0.77732
MDAMB468	chr6	127459706	144593306	Above	17133600	0.684805
MDAMB468	chr7	728178	32939346	Above	32211168	0.684
MDAMB468	chr7	33224906	54384902	Above	21159996	0.702599
MDAMB468	chr7	54670462	55812702	Above	1142240	4.94838
MDAMB468	chr7	55812702	56812162	Above	999460	2.19244
MDAMB468	chr7	56812162	57183390	Above	371228	1.64675
MDAMB468	chr7	57183390	57925846	Above	742456	2.10996
MDAMB468	chr7	59439314	59953322	Above	514008	1.82501
MDAMB468	chr7	61038450	61581014	Above	542564	2.38621
MDAMB468	chr7	62580474	62866034	Above	285560	1.1249
MDAMB468	chr8	106042706	110297550	Below	4254844	-1.34336
MDAMB468	chr8	110297550	110611666	Below	314116	-1.56424
MDAMB468	chr8	110611666	116579870	Below	5968204	-1.31228
MDAMB468	chr8	116893986	119207022	Below	2313036	-1.25893
MDAMB468	chr8	119207022	120292150	Below	1085128	-1.37495
MDAMB468	chr8	120606266	128801838	Below	8195572	-1.32572
MDAMB468	chr8	128801838	129230178	Below	428340	-1.51427
MDAMB468	chr8	129230178	132628342	Below	3398164	-1.32555
MDAMB468	chr8	132913902	134998490	Below	2084588	-1.35616
MDAMB468	chr8	135284050	144564750	Below	9280700	-1.31911
MDAMB468	chr8	144564750	146021106	Below	1456356	-1.4374
MDAMB468	chr9	21745394	22145178	Above	399784	4.05701
MDAMB468	chr9	22145178	24086986	Above	1941808	0.741984
MDAMB468	chr9	34338590	38193650	Above	3855060	1.49486
MDAMB468	chr9	40963582	41506146	Above	542564	1.02096
MDAMB468	chr9	44989978	46931786	Above	1941808	0.739963
MDAMB468	chr9	52700098	52985658	Above	285560	2.52985
MDAMB468	chr9	54356346	55213026	Above	856680	1.35175
MDAMB468	chr9	55213026	55698478	Above	485452	1.9801
MDAMB468	chr9	56212486	56498046	Above	285560	2.16444
MDAMB468	chr9	56498046	57154834	Above	656788	1.52139
MDAMB468	chr9	65150514	65721634	Above	571120	1.23797
MDAMB468	chrX	143022726	154916301	Above	11893575	0.675981
T47D	chr10	808774	8499212	Above	7690438	0.699193
T47D	chr10	8499212	10003246	Above	1504034	0.816122
T47D	chr10	10003246	17949086	Above	7945840	0.686247
T47D	chr10	17949086	18630158	Above	681072	0.857299
T47D	chr10	35656958	37728552	Above	2071594	0.680164
T47D	chr10	41956874	46270330	Above	4313456	0.679747
T47D	chr10	46270330	46866268	Above	595938	0.971835
T47D	chr10	47604096	47916254	Above	312158	1.23093
T47D	chr10	48909484	70590276	Above	21680792	0.692258
T47D	chr10	74846976	81118514	Above	6271538	0.697244
T47D	chr10	82140122	87049516	Above	4909394	0.705445
T47D	chr10	87049516	87361674	Above	312158	0.920001
T47D	chr10	87361674	104870900	Above	17509226	0.700576
T47D	chr11	19850412	22631456	Above	2781044	0.677349
T47D	chr11	22631456	22943614	Above	312158	0.882587
T47D	chr11	22943614	28761104	Above	5817490	0.672953
T47D	chr11	28761104	29044884	Above	283780	0.896328
T47D	chr11	29584066	46554110	Above	16970044	0.698589
T47D	chr11	46837890	48710838	Above	1872948	0.714146
T47D	chr11	54301304	66986270	Above	12684966	0.672074
T47D	chr11	67553830	74846976	Above	7293146	0.65934
T47D	chr11	74846976	78082068	Above	3235092	0.743593
T47D	chr11	78082068	80919868	Above	2837800	0.659914
T47D	chr11	81232026	91845398	Above	10613372	0.729177
T47D	chr11	91845398	98173692	Above	6328294	0.670848
T47D	chr11	98457472	106658714	Above	8201242	0.726407
T47D	chr11	107481676	119854484	Above	12372808	0.690248
T47D	chr11	119854484	134454966	Above	14600482	1.2613
T47D	chr12	3476306	4384402	Below	908096	-1.16353
T47D	chr12	4724938	5207364	Below	482426	-1.30109
T47D	chr12	5207364	8272188	Below	3064824	-1.16535
T47D	chr12	9010016	9293796	Below	283780	-1.41953
T47D	chr12	9293796	11109988	Below	1816192	-1.121
T47D	chr12	11507280	15168042	Below	3660762	-1.20126
T47D	chr12	36054250	39573122	Above	3518872	0.648881
T47D	chr12	40112304	44056846	Above	3944542	0.67197
T47D	chr12	44056846	44340626	Above	283780	0.840912
T47D	chr12	44340626	57508018	Above	13167392	0.641732
T47D	chr12	57508018	58841784	Above	1333766	0.739344
T47D	chr12	59239076	61395804	Above	2156728	0.711391
T47D	chr12	66617356	74705086	Above	8087730	0.667252
T47D	chr12	75017244	84296850	Above	9279606	0.635739
T47D	chr12	84296850	84665764	Above	368914	0.830114
T47D	chr12	84665764	90142718	Above	5476954	0.64955
T47D	chr12	90142718	91164326	Above	1021608	0.776968
T47D	chr12	91164326	94456174	Above	3291848	0.643274
T47D	chr12	94910222	98145314	Above	3235092	0.657581
T47D	chr12	100330420	101181760	Above	851340	0.727698
T47D	chr12	101181760	107878968	Above	6697208	0.623795
T47D	chr12	113128898	118889632	Above	5760734	0.657699
T47D	chr14	24390892	30378650	Above	5987758	0.685518
T47D	chr14	31116478	32223220	Above	1106742	0.71486
T47D	chr14	34606972	37870442	Above	3263470	0.721224
T47D	chr14	40083926	44085224	Above	4001298	0.658315
T47D	chr14	44369004	46383842	Above	2014838	0.660435
T47D	chr14	46383842	46667622	Above	283780	0.847256
T47D	chr14	50754054	55408046	Above	4653992	0.69535
T47D	chr14	55776960	61112024	Above	5335064	0.659224
T47D	chr14	62332278	62616058	Above	283780	0.878586
T47D	chr14	64829542	66390332	Above	1560790	0.730309
T47D	chr14	67553830	68178146	Above	624316	0.767238
T47D	chr14	68461926	69824070	Above	1362144	0.693695
T47D	chr14	70107850	71356482	Above	1248632	0.701332
T47D	chr14	72349712	72690248	Above	340536	0.771094
T47D	chr14	72690248	75471292	Above	2781044	0.649262
T47D	chr14	75471292	75840206	Above	368914	0.821092
T47D	chr14	75840206	79217188	Above	3376982	0.678701
T47D	chr14	82026610	84779276	Above	2752666	0.713698
T47D	chr14	86992760	87673832	Above	681072	0.7362
T47D	chr14	90369742	90795412	Above	425670	0.816192
T47D	chr14	90795412	93973748	Above	3178336	0.642127
T47D	chr14	93973748	94739954	Above	766206	0.756036
T47D	chr14	97379108	99734482	Above	2355374	0.710182
T47D	chr16	79557724	83956314	Above	4398590	0.686434
T47D	chr16	83956314	84381984	Above	425670	1.69098
T47D	chr17	22404432	30321894	Above	7917462	0.66438
T47D	chr17	30634052	32989426	Above	2355374	0.682397
T47D	chr17	33698876	42666324	Above	8967448	0.648672
T47D	chr17	42666324	43971712	Above	1305388	0.768163
T47D	chr17	43971712	64091714	Above	20120002	0.65035
T47D	chr17	64091714	64432250	Above	340536	0.823525
T47D	chr17	64432250	78663818	Above	14231568	0.652299
T47D	chr20	29243530	51775662	Above	22532132	0.681972
T47D	chr20	51775662	52144576	Above	368914	0.855768
T47D	chr20	52144576	60657976	Above	8513400	0.660772
T47D	chr21	13493740	14061300	Above	567560	0.997402
T47D	chr3	28379	553372	Above	524993	1.37114
T47D	chr3	865530	1262822	Above	397292	1.40042
T47D	chr3	11620792	15395066	Above	3774274	0.701512
T47D	chr3	34635350	38466380	Above	3831030	0.692295
T47D	chr3	40878510	44709540	Above	3831030	0.69318
T47D	chr3	103054708	103707402	Above	652694	0.914515
T47D	chr3	141819056	156064812	Above	14245756	0.668226
T47D	chr3	156603994	163953896	Above	7349902	0.716182
T47D	chr3	163953896	164237676	Above	283780	1.10663
T47D	chr3	164237676	170310568	Above	6072892	0.721192
T47D	chr3	170310568	188330598	Above	18020030	1.28192
T47D	chr3	188330598	191679202	Above	3348604	0.786946
T47D	chr3	191679202	194119710	Above	2440508	1.32668
T47D	chr3	194119710	196872376	Above	2752666	1.50675
T47D	chr3	196872376	197212912	Above	340536	1.24008
T47D	chr3	197212912	197893984	Above	681072	1.50783
T47D	chr3	198177764	199199372	Above	1021608	1.44755
T47D	chr5	297970	638506	Above	340536	0.936128
T47D	chr5	922286	1773626	Above	851340	0.982816
T47D	chr5	40623108	44794674	Above	4171566	0.677504
T47D	chr5	49732446	56770190	Above	7037744	0.698969
T47D	chr5	56770190	58132334	Above	1362144	0.798801
T47D	chr5	58416114	61480938	Above	3064824	0.677846
T47D	chr5	75613182	75896962	Above	283780	1.02831
T47D	chr7	439860	28732726	Above	28292866	0.706477
T47D	chr7	28732726	29044884	Above	312158	1.11628
T47D	chr7	29044884	43035238	Above	13990354	0.691489
T47D	chr7	44227114	57536396	Above	13309282	0.679107
T47D	chr7	61679584	74449684	Above	12770100	0.659714
T47D	chr7	74790220	86425200	Above	11634980	0.717319
T47D	chr8	7619494	7931652	Below	312158	-2.02345
T47D	chr9	21723360	22120652	Above	397292	3.86005
T47D	chr9	22120652	24107112	Above	1986460	0.709621
T47D	chr9	74960488	77145594	Above	2185106	0.687765
T47D	chr9	105381704	132113780	Above	26732076	0.680313
T47D	chr9	132397560	140002864	Above	7605304	0.647456
T47D	chrX	62701192	67922744	Below	5221552	-1.21223
T47D	chrX	67922744	68547060	Below	624316	-1.34855
T47D	chrX	68547060	72633492	Below	4086432	-1.16011
T47D	chrX	72917272	75301024	Below	2383752	-1.19084
T47D	chrX	76379388	83644156	Below	7264768	-1.16575
T47D	chrX	83644156	86113042	Below	2468886	-1.27132
T47D	chrX	86652224	90284608	Below	3632384	-1.23852
T47D	chrX	90823790	92696738	Below	1872948	-1.17288
T47D	chrX	92696738	94484552	Below	1787814	-1.29583
T47D	chrX	95449404	96158854	Below	709450	-1.36817
T47D	chrX	96158854	96442634	Below	283780	-2.29856
T47D	chrX	96442634	98003424	Below	1560790	-1.27806
T47D	chrX	98003424	101919588	Below	3916164	-1.12304
T47D	chrX	101919588	105580350	Below	3660762	-1.27892
T47D	chrX	105580350	109837050	Below	4256700	-1.13807
T47D	chrX	109837050	111000548	Below	1163498	-1.3149
T47D	chrX	111454596	112873496	Below	1418900	-1.18763
T47D	chrX	112873496	113157276	Below	283780	-1.41537
T47D	chrX	113157276	114774822	Below	1617546	-1.20156
T47D	chrX	115597784	116676148	Below	1078364	-1.24217
T47D	chrX	116988306	120109886	Below	3121580	-1.20519
T47D	chrX	120109886	120450422	Below	340536	-1.39115
T47D	chrX	121415274	124565232	Below	3149958	-1.23514
T47D	chrX	124565232	126920606	Below	2355374	-1.07717
T47D	chrX	126920606	127715190	Below	794584	-1.32077
T47D	chrX	127715190	128821932	Below	1106742	-1.1209
T47D	chrX	128821932	129134090	Below	312158	-1.40761
T47D	chrX	129134090	136058322	Below	6924232	-1.18581
T47D	chrX	136058322	137108308	Below	1049986	-1.3472
T47D	chrX	137505600	143010932	Below	5505332	-1.19844
T47D	chrY	4299268	4611426	Below	312158	-1.80205
ZR751	chr1	115740492	118191836	Above	2451344	0.965255
ZR751	chr11	299292	1410948	Below	1111656	-1.59895
ZR751	chr11	65829988	66742116	Above	912128	0.905396
ZR751	chr11	66742116	67312196	Above	570080	1.89192
ZR751	chr11	67312196	67768260	Above	456064	1.49901
ZR751	chr11	67768260	68936924	Above	1168664	1.30991
ZR751	chr11	68936924	70276612	Above	1339688	1.67806
ZR751	chr12	28504	4745916	Above	4717412	0.96656
ZR751	chr12	4745916	5230484	Above	484568	0.7876
ZR751	chr12	5230484	6883716	Above	1653232	0.976495
ZR751	chr12	6883716	7425292	Above	541576	1.3086
ZR751	chr12	7425292	11643884	Above	4218592	0.986787
ZR751	chr12	13240108	21819812	Above	8579704	0.96873
ZR751	chr12	21819812	22161860	Above	342048	1.16056
ZR751	chr12	23558556	29316364	Above	5757808	0.728455
ZR751	chr12	36499372	36784412	Above	285040	1.17584
ZR751	chr12	36784412	37297484	Above	513072	1.49457
ZR751	chr12	37297484	37782052	Above	484568	1.23504
ZR751	chr12	37782052	38722684	Above	940632	0.707209
ZR751	chr12	53658780	54000828	Above	342048	0.901693
ZR751	chr12	56338156	57079260	Above	741104	0.87251
ZR751	chr12	59502100	60072180	Above	570080	1.61971
ZR751	chr12	60072180	60357220	Above	285040	1.15852
ZR751	chr12	62495020	62894076	Above	399056	1.53668
ZR751	chr12	62894076	64604316	Above	1710240	0.928405
ZR751	chr12	65487940	72585436	Above	7097496	0.975438
ZR751	chr16	32081252	32565820	Above	484568	1.2055
ZR751	chr16	33192908	33734484	Above	541576	1.28351
ZR751	chr16	65829988	67711252	Above	1881264	0.945691
ZR751	chr16	68765900	69136452	Above	370552	0.921288
ZR751	chr16	69136452	69421492	Above	285040	1.55049
ZR751	chr16	69421492	69820548	Above	399056	0.960598
ZR751	chr17	43226316	53630276	Above	10403960	0.696508
ZR751	chr17	53630276	53915316	Above	285040	0.937465
ZR751	chr17	53915316	75065284	Above	21149968	0.702369
ZR751	chr17	75350324	78671041	Above	3320717	0.72631
ZR751	chr20	36470868	41202532	Above	4731664	0.672107
ZR751	chr20	41202532	44594508	Above	3391976	0.790436
ZR751	chr20	44594508	45278604	Above	684096	0.910529
ZR751	chr20	45278604	49839244	Above	4560640	0.798767
ZR751	chr20	51520980	52376100	Above	855120	0.873219
ZR751	chr20	54086340	56395164	Above	2308824	0.801246
ZR751	chr20	59502100	60642260	Above	1140160	0.781952
ZR751	chr20	60955804	62452265	Above	1496461	0.815743
ZR751	chr3	28504	555828	Above	527324	1.07178
ZR751	chr3	869372	1239924	Above	370552	1.12674
ZR751	chr6	113488676	115711988	Below	2223312	-1.42373
ZR751	chr6	115711988	116139548	Below	427560	-1.69091
ZR751	chr6	116139548	116453092	Below	313544	-1.30766
ZR751	chr6	116453092	117336716	Below	883624	-1.61289
ZR751	chr6	117336716	117821284	Below	484568	-1.37241
ZR751	chr6	117821284	118134828	Below	313544	-1.77683
ZR751	chr6	118134828	118448372	Below	313544	-2.21495
ZR751	chr6	118448372	119474516	Below	1026144	-1.5644
ZR751	chr7	527324	12812548	Above	12285224	0.796001
ZR751	chr7	12812548	20708156	Above	7895608	0.84972
ZR751	chr7	20708156	31938732	Above	11230576	0.772023
ZR751	chr7	32822356	38523156	Above	5700800	0.76958
ZR751	chr7	38523156	39007724	Above	484568	1.05925
ZR751	chr7	39007724	44594508	Above	5586784	0.773895
ZR751	chr8	37639532	38523156	Above	883624	1.17291
ZR751	chr8	40404420	42684740	Above	2280320	0.971106
ZR751	chr9	20879180	21734300	Above	855120	0.975886
ZR751	chr9	21734300	22133356	Above	399056	4.37105
ZR751	chr9	22133356	24100132	Above	1966776	0.925764
ZR751	chrX	6456156	7909860	Above	1453704	0.703633
ZR751	chrY	12071444	12413492	Above	342048	0.985872
