# Supplementary material for: Integrated Analysis of Gene Expression, CpG Island Methylation, and Gene Copy Number in Breast Cancer Cells by Deep Sequencing
Source: PLoS One. 2011 Feb 25;6(2):e17490. doi: 10.1371/journal.pone.0017490 (PMC3045451; doi:10.1371/journal.pone.0017490)
Supplement: Table S6 — Gene expression and CNA data for 30 genes that were differentially expressed between ER+ and ER− cell lines and their copy numbers were consistently changed in ER+ or ER− cell lines (amplified in four ER+ cell lines or deleted in three ER− cell lines). (XLSX) [file pone.0017490.s006.xlsx]

## Sheet: filterin
	Gene Expression data (ER+/ER-)					CNA Data (Region and log2 read ratio vs. MCF10A)
Chromosome	gene_start	gene_end	Genes	GeneExpressionlog2FC	GeneExpressionPValue	CNA_start	CNA_end	BT474	MCF7	T47D	ZR751	BT20	MDAMB231	MDAMB468
17	44325147	44328231	ATP5G1	1.187000816	0.045667436	44246133	45187207	2.03153	1.06243	0.65035	0.696508	0	0	0
17	44340766	44361421	UBE2Z	1.425062275	0.044436598	44246133	45187207	2.03153	1.06243	0.65035	0.696508	0	0	0
17	44565328	44602121	B4GALNT2	4.600134559	0.009887623	44246133	45187207	2.03153	1.06243	0.65035	0.696508	0	0	0
17	44655731	44663127	PHOSPHO1	3.22108543	0.002726889	44246133	45187207	2.03153	1.06243	0.65035	0.696508	0	0	0
17	45008478	45012717	NXPH3	3.519901063	0.003623612	44246133	45187207	2.03153	1.06243	0.65035	0.696508	0	0	0
17	45031245	45110524	SPOP	1.357460315	0.049973012	44246133	45187207	2.03153	1.06243	0.65035	0.696508	0	0	0
17	45133689	45140281	SLC35B1	1.162188066	0.018632799	44246133	45187207	2.03153	1.06243	0.65035	0.696508	0	0	0
17	50333051	50392987	TOM1L1	1.901778668	0.025642946	49979973	51346804	2.61636	0.912327	0.65035	0.696508	0	0	0
17	50697320	50757425	HLF	3.269970354	0.021171411	49979973	51346804	2.61636	0.912327	0.65035	0.696508	0	0	0
17	53637797	53651665	MKS1	1.884365533	0.003740725	53630277	53915316	1.2037	1.5514	0.65035	0.937465	0	0	0
17	53777538	53784562	SUPT4H1	1.284701653	0.025412947	53630277	53915316	1.2037	1.5514	0.65035	0.937465	0	0	0
17	53921897	53950211	MTMR4	1.037008137	0.040016025	53915317	54005865	1.2037	1.5514	0.65035	0.702369	0	0	0
17	54124962	54166691	RAD51C	1.667519523	0.016516853	54102877	54578068	2.28703	3.53351	0.65035	0.702369	0	0	0
17	54430343	54539048	TRIM37	2.080485125	0.048326395	54102877	54578068	2.28703	3.53351	0.65035	0.702369	0	0	0
17	54642153	54647393	C17orf71	2.607462541	0.020315685	54621653	55251248	2.71676	1.98429	0.65035	0.702369	0	0	0
17	54997668	55040484	DHX40	1.58635586	0.021125736	54621653	55251248	2.71676	1.98429	0.65035	0.702369	0	0	0
17	55051832	55129099	CLTC	1.458456426	0.024748667	54621653	55251248	2.71676	1.98429	0.65035	0.702369	0	0	0
17	55291633	55325078	TUBD1	1.944530546	0.033415714	55251249	55440772	2.71676	3.91377	0.65035	0.702369	0	0	0
17	55325225	55382568	RPS6KB1	2.201958976	0.036818582	55251249	55440772	2.71676	3.91377	0.65035	0.702369	0	0	0
17	55875302	55958362	APPBP2	2.576623258	0.018611782	55440773	56227359	2.37212	3.91377	0.65035	0.702369	0	0	0
17	60437295	60483216	GNA13	1.110156217	0.041434079	60355493	60655836	1.63314	1.48905	0.65035	0.702369	0	0	0
17	62804386	63120109	PITPNC1	1.568944437	0.019866659	62512509	63413540	0.698308	1.48905	0.65035	0.702369	0	0	0
17	63252242	63410956	BPTF	1.438779234	0.013630292	62512509	63413540	0.698308	1.48905	0.65035	0.702369	0	0	0
8	125532229	125534447	TRMT12	1.731718212	0.012271032	125504248	126521417	0	0	0	0	-1.21559	-2.16613	-1.32572
8	125556189	125569929	RNF139	1.996778419	0.003463282	125504248	126521417	0	0	0	0	-1.21559	-2.16613	-1.32572
8	125570041	125620492	TATDN1	1.619550257	0.03127762	125504248	126521417	0	0	0	0	-1.21559	-2.16613	-1.32572
8	125620524	125631408	NDUFB9	1.607951205	0.004091234	125504248	126521417	0	0	0	0	-1.21559	-2.16613	-1.32572
8	125632209	125809911	MTSS1	3.582332507	0.009118723	125504248	126521417	0	0	0	0	-1.21559	-2.16613	-1.32572
8	126105685	126173243	KIAA0196	1.316822327	0.009557814	125504248	126521417	0	0	0	0	-1.21559	-2.16613	-1.32572
8	126173277	126448544	NSMCE2	1.368181053	0.027249906	125504248	126521417	0	0	0	0	-1.21559	-2.16613	-1.32572
